# Supplementary material for: Identification of novel regulators of dendrite arborization using cell type-specific RNA metabolic labeling
Source: PLoS One. 2020 Dec 2;15(12):e0240386. doi: 10.1371/journal.pone.0240386 (PMC7710095; doi:10.1371/journal.pone.0240386)
Supplement: S1 Table — (XLSX) [file pone.0240386.s003.xlsx]

## Sheet: enriched EC vs full EUd
Transcript	Gene Name	log2 FC	padj	enriched in EC vs EUd subset?	potential background based on mock comparison?
FBtr0079071	vri	30	1.37e-16	yes
FBtr0305950	Lar	30	1.37e-16	yes
FBtr0306239	CG18812	30	1.37e-16	yes
FBtr0088178	Fbl6	30	1.41e-16	yes
FBtr0330305	spg	30	1.41e-16	yes
FBtr0083804	Vha13	30	1.99e-16	yes	potential background
FBtr0308128	sd	30	6.15e-16	yes
FBtr0070739	ovo	30	6.15e-16	yes
FBtr0071174	CG10555	30	6.15e-16	yes
FBtr0073476	Klp10A	30	6.15e-16	yes
FBtr0082315	TkR86C	30	6.15e-16	yes
FBtr0085099	Lerp	30	6.15e-16	yes
FBtr0085161	CG5938	30	6.15e-16	yes
FBtr0085191	Mtl	30	6.15e-16	yes
FBtr0088508	Pdk	30	6.15e-16	yes
FBtr0114366	elav	30	6.15e-16	yes
FBtr0290209	fray	30	6.15e-16	yes
FBtr0290320	wrd	30	6.15e-16	yes
FBtr0301779	MFS17	30	6.15e-16
FBtr0302979	GLS	30	6.15e-16	yes
FBtr0303914	ctrip	30	6.15e-16	yes
FBtr0304599	Nop60B	30	6.15e-16	yes
FBtr0304953	CG16833	30	6.15e-16	yes
FBtr0307285	CG2841	30	6.15e-16	yes
FBtr0309219	CG15312	30	6.15e-16	yes
FBtr0333544	frtz	30	6.15e-16	yes
FBtr0333931	slmb	30	6.15e-16	yes
FBtr0334294	slo	30	6.15e-16	yes
FBtr0334479	Hcf	30	6.15e-16	yes
FBtr0335034	CG12075	30	6.15e-16	yes
FBtr0336819	fon	30	6.15e-16	yes
FBtr0339534	VepD	30	6.15e-16
FBtr0300270	heph	30	6.19e-16	yes
FBtr0333064	Galphao	30	6.91e-16	yes
FBtr0071802	CG11474	30	6.92e-16
FBtr0300931	tyf	30	7.08e-16	yes
FBtr0074278	rngo	30	7.71e-16
FBtr0070084	svr	30	8.78e-16
FBtr0089509	Atpalpha	30	8.78e-16	yes
FBtr0089961	Tm1	30	9.03e-16	yes
FBtr0082093	p24-2	30	1.23e-15	yes
FBtr0088413	14-3-3zeta	30	1.23e-15	yes
FBtr0332722	kug	30	1.23e-15	yes
FBtr0333521	nej	30	1.23e-15	yes
FBtr0344178	Pde8	30	1.26e-15	yes
FBtr0342817	trol	30	1.28e-15	yes
FBtr0343173	CG9572	30	1.28e-15	yes
FBtr0346634	gem	30	1.28e-15	yes
FBtr0452137	CG46319	30	1.28e-15	yes
FBtr0082155	FBXO11	30	1.29e-15	yes
FBtr0087474	Rpn6	30	1.29e-15	yes
FBtr0088098	shn	30	1.29e-15	yes
FBtr0290262	CLIP-190	30	1.29e-15	yes
FBtr0302637	Pka-R1	30	1.32e-15	yes
FBtr0081393	TM9SF2	30	1.34e-15	yes
FBtr0085321	fkh	30	1.34e-15	yes
FBtr0086746	CG10915	30	1.34e-15	yes
FBtr0305081	Cirl	30	1.34e-15	yes
FBtr0344137	mahe	30	1.34e-15	yes
FBtr0091493	Vmat	30	1.36e-15	yes
FBtr0100551	Proc-R	30	1.36e-15	yes
FBtr0332264	Patronin	30	1.36e-15	yes
FBtr0332367	CG8086	30	1.36e-15	yes
FBtr0302706	CG42672	30	1.44e-15	yes
FBtr0073930	CG14414	30	1.49e-15	yes
FBtr0080107	CG17107	30	1.49e-15	yes
FBtr0347214	Mical	30	1.49e-15	yes
FBtr0082941	NK7.1	30	1.54e-15	yes
FBtr0086209	coro	30	1.54e-15	yes
FBtr0342973	CG4928	30	1.54e-15	yes
FBtr0332670	CG13937	30	1.55e-15	yes
FBtr0073491	dlg1	30	1.56e-15	yes
FBtr0305147	wap	30	1.56e-15	yes
FBtr0304747	Lis-1	30	1.6e-15	yes
FBtr0075557	CrebA	30	1.61e-15	yes
FBtr0309204	Calx	30	1.61e-15	yes
FBtr0332122	CG3764	30	1.61e-15	yes
FBtr0074137	exd	30	1.64e-15	yes
FBtr0070466	sgg	30	1.68e-15	yes
FBtr0089214	Zyx	30	1.7e-15	yes
FBtr0335237	LpR1	30	1.72e-15
FBtr0307040	Ncoa6	30	1.73e-15	yes
FBtr0075175	CG7564	30	1.74e-15	yes
FBtr0086085	sxc	30	1.74e-15	yes
FBtr0089447	CG32000	30	1.76e-15	yes
FBtr0334563	Dys	30	1.84e-15	yes
FBtr0073267	ens	30	1.92e-15	yes
FBtr0076775	Pdp1	30	1.98e-15	yes
FBtr0345162	CkIalpha	30	1.98e-15	yes
FBtr0308245	CG3376	30	2e-15	yes
FBtr0084901	CG5028	30	2.17e-15	yes
FBtr0332947	eEF1beta	30	2.17e-15	yes
FBtr0304997	Ect4	30	2.51e-15	yes
FBtr0078222	CG32428	29.9918	1.23e-15	yes
FBtr0340705	Spt20	29.975	6.15e-16	yes
FBtr0084910	SppL	29.9667	6.15e-16	yes
FBtr0100008	kibra	29.963	1.23e-15	yes
FBtr0083848	mira	29.9617	6.15e-16
FBtr0301399	for	29.9564	6.15e-16	yes
FBtr0345117	Oatp74D	29.9518	1.23e-15
FBtr0078153	CG3164	29.9511	6.15e-16	yes
FBtr0346538	Claspin	29.9189	6.15e-16	yes
FBtr0330263	CG43736	29.9136	8.56e-16	yes
FBtr0300529	Pka-R1	29.8969	6.15e-16	yes
FBtr0081730	CG9727	29.8827	6.15e-16	yes
FBtr0330192	CG9727	29.8827	6.15e-16	yes
FBtr0072351	Ssl	29.8774	6.15e-16	yes
FBtr0331222	LUBEL	29.8645	6.15e-16	yes
FBtr0086011	EcR	29.8637	7.71e-16	yes
FBtr0273368	CG7504	29.8588	1.29e-15	yes
FBtr0112577	Glut4EF	29.8417	6.15e-16	yes
FBtr0344030	ctrip	29.8341	1.29e-15	yes
FBtr0299646	Nedd4	29.8334	9.03e-16	yes
FBtr0112703	CG34417	29.8279	6.15e-16	yes
FBtr0073747	hep	29.8257	6.15e-16	yes
FBtr0089965	Tm1	29.8015	1.33e-15	yes
FBtr0332908	Asator	29.7987	1e-15	yes
FBtr0343831	Pde11	29.7817	6.15e-16	yes
FBtr0070822	Act5C	29.7813	6.15e-16	yes	potential background
FBtr0078950	CG9855	29.7763	1.34e-15	yes
FBtr0084563	mask	29.7692	6.15e-16	yes	potential background
FBtr0078662	CG2017	29.7482	6.15e-16	yes
FBtr0073404	Ork1	29.7438	6.15e-16	yes
FBtr0089640	Caper	29.7209	6.15e-16	yes
FBtr0086776	lolal	29.7198	6.15e-16	yes
FBtr0339796	CLIP-190	29.699	6.15e-16
FBtr0301545	Rip11	29.6986	1.38e-15	yes
FBtr0110990	RhoGAP15B	29.6935	6.59e-16
FBtr0075862	sens	29.6704	1.44e-15	yes
FBtr0301526	Pxd	29.6369	6.15e-16	yes
FBtr0301615	sr	29.6259	2.56e-15	yes
FBtr0345163	CkIalpha	29.6186	1.49e-15	yes
FBtr0078155	CG3164	29.5802	1.54e-15	yes
FBtr0300443	Mkk4	29.5658	6.59e-16	yes
FBtr0078494	Csp	29.5568	1.56e-15	yes
FBtr0332983	CG7120	29.5553	2.94e-15	yes
FBtr0299825	CAP	29.5485	6.69e-16	yes
FBtr0089716	pnt	29.4893	6.92e-16	yes
FBtr0332401	IntS6	29.4885	6.92e-16	yes
FBtr0071837	dnr1	29.4842	1.66e-15	yes
FBtr0342913	noc	29.4527	1.71e-15	yes
FBtr0076846	qm	29.4183	7.71e-16	yes
FBtr0339715	EMC1	29.4152	1.27e-15	yes
FBtr0301516	Pkc98E	29.395	2.56e-15	yes
FBtr0076360	CG6709	29.391	1.83e-15
FBtr0084410	RpS3	29.3856	7.71e-16	yes	potential background
FBtr0071294	AP-1gamma	29.3722	7.71e-16	yes
FBtr0305587	Fs(2)Ket	29.372	4.93e-16	yes
FBtr0332562	ab	29.357	7.81e-16	yes
FBtr0082855	sqd	29.347	1.92e-15	yes
FBtr0113679	eIF4B	29.347	1.92e-15	yes
FBtr0074232	nonA	29.2937	2.05e-15	yes
FBtr0332984	Unr	29.2873	2.05e-15	yes
FBtr0072572	mthl10	29.2858	8.56e-16	yes
FBtr0070422	SmydA-8	29.2757	8.59e-16	yes
FBtr0331173	roq	29.2434	2.17e-15	yes
FBtr0082196	Fmr1	29.2322	8.78e-16	yes
FBtr0335048	Fmr1	29.2322	8.78e-16	yes
FBtr0077242	Mgstl	29.2137	1.23e-15	yes
FBtr0084534	spas	29.178	9.31e-16	yes
FBtr0080050	Mdh1	29.1512	1.59e-15	yes
FBtr0299923	CG14464	29.115	2.54e-15	yes
FBtr0079664	Akap200	29.1131	1.01e-15	yes
FBtr0306100	sals	29.1101	1.23e-15	yes
FBtr0080906	Mhc	29.0933	2.56e-15	yes
FBtr0080844	cact	29.0596	2.68e-15	yes
FBtr0344427	CG45066	29.0596	2.68e-15	yes
FBtr0100184	jim	29.0088	5.9e-15
FBtr0301410	HmgD	28.9754	1.23e-15	yes
FBtr0071906	YME1L	28.9734	1.23e-15	yes
FBtr0073848	CG2691	28.9682	1.23e-15	yes
FBtr0079175	eIF4A	28.9182	3.34e-15	yes
FBtr0073957	be	28.9133	1.23e-15	yes
FBtr0305086	Dab	28.9072	1.23e-15	yes
FBtr0083107	h-cup	28.8504	1.28e-15	yes
FBtr0301629	ergic53	28.8408	1.28e-15	yes
FBtr0071465	Psf3	28.8164	1.62e-15
FBtr0075444	ClC-c	28.7959	1.29e-15	yes
FBtr0343417	mts	28.7516	4.24e-15	yes
FBtr0306802	Zip42C.2	28.7322	1.34e-15	yes
FBtr0302773	Reep1	28.7228	1.34e-15
FBtr0335491	Slob	28.7036	1.36e-15	yes
FBtr0084470	Rpn9	28.6899	1.36e-15
FBtr0306691	CAP	28.6827	1.36e-15	yes
FBtr0336853	CG44195	28.6808	4.77e-15	yes
FBtr0331627	Adat1	28.6801	1.36e-15	yes
FBtr0071122	fs(1)h	28.6591	4.91e-15	yes
FBtr0309371	Spn42De	28.6215	2.22e-15	yes
FBtr0300659	Pbp49	28.588	1.49e-15
FBtr0300661	CG42516	28.588	1.49e-15
FBtr0085322	CG1646	28.5831	5.57e-15	yes
FBtr0301607	Ir76a	28.5499	1.54e-15	yes
FBtr0300967	CdGAPr	28.5182	1.56e-15	yes	potential background
FBtr0081009	Dif	28.4904	6.34e-15	yes
FBtr0072138	kcc	28.4432	2.1e-15	yes
FBtr0304900	stan	28.4027	7.26e-15	yes
FBtr0340059	Hmgs	28.3988	2.28e-15	yes
FBtr0112973	CG12645	28.3966	1.74e-15	yes
FBtr0305571	unk	28.3302	1.91e-15	yes
FBtr0306632	Fhos	28.2723	9.08e-15	yes
FBtr0331738	oc	28.1685	1.09e-14	yes
FBtr0076944	vvl	28.1641	2.31e-15
FBtr0087176	Vha44	28.1641	2.31e-15	yes
FBtr0330059	vvl	28.1641	2.31e-15
FBtr0346998	vvl	28.1641	2.31e-15
FBtr0346999	vvl	28.1641	2.31e-15
FBtr0392907	Klp54D	28.1023	2.54e-15
FBtr0392908	Klp54D	28.1023	2.54e-15
FBtr0070775	Usp16-45	28.0968	2.55e-15
FBtr0088160	epsilonTry	28.0787	2.56e-15
FBtr0309227	Cda5	28.0772	3.55e-15
FBtr0273378	CG31688	28.0772	3.55e-15
FBtr0330203	CG31688	28.0772	3.55e-15
FBtr0330204	CG31688	28.0772	3.55e-15
FBtr0332892	CG14441	28.0755	2.56e-15
FBtr0079689	CG17834	28.013	2.78e-15
FBtr0086829	Rab4	28.0071	2.85e-15
FBtr0330238	Dgk	27.9671	1.49e-14	yes
FBtr0346954	Dgk	27.9671	1.49e-14	yes
FBtr0071042	CG14435	27.9075	3.34e-15		potential background
FBtr0333955	RhoGEF3	27.8895	1.69e-14	yes
FBtr0339480	CR30029	27.8758	3.52e-15		potential background
FBtr0087436	Dro	27.8695	3.53e-15
FBtr0087287	tun	27.8688	3.53e-15
FBtr0337055	prominin-like	27.8242	3.73e-15
FBtr0301347	Hr38	27.7349	4.37e-15		potential background
FBtr0331793	pzg	27.5802	5.68e-15
FBtr0342981	a	27.5737	5.73e-15
FBtr0339907	CG42671	27.5544	6.64e-14	yes
FBtr0072909	CG9018	27.539	6.06e-15
FBtr0070569	CG10803	27.52	6.24e-15
FBtr0070966	pod1	27.5095	6.34e-15
FBtr0100315	CadN	27.4759	3.44e-14	yes
FBtr0309088	CG4022	27.4664	6.81e-15
FBtr0076168	scyl	27.4579	6.88e-15		potential background
FBtr0072834	CG12025	27.4435	7.06e-15		potential background
FBtr0308502	woc	27.4311	3.66e-14	yes
FBtr0330303	spg	27.4311	3.66e-14	yes
FBtr0075903	CG10752	27.2822	1.15e-14
FBtr0330614	RanBPM	27.2287	1.28e-14
FBtr0305692	jvl	27.2116	1.18e-14
FBtr0073927	l(1)G0469	27.1741	1.15e-14
FBtr0302560	Pcf11	27.119	1.27e-14
FBtr0333624	CG13674	27.1174	1.69e-14
FBtr0299891	Pka-R1	27.1004	6.57e-14	yes
FBtr0300785	FoxK	27.0973	1.42e-14		potential background
FBtr0088493	CG1648	27.0521	1.43e-14
FBtr0310621	Hrb87F	27.0401	1.46e-14		potential background
FBtr0074371	2020-09-04	27.0281	2.07e-14
FBtr0334289	btsz	26.9618	3.49e-14
FBtr0070467	sgg	26.9532	9.15e-14	yes
FBtr0333450	CG15822	26.9463	8.71e-14	yes
FBtr0330010	CG43729	26.9303	2.59e-14
FBtr0307301	BtbVII	26.9125	1.83e-14
FBtr0330148	BtbVII	26.9125	1.83e-14
FBtr0085844	faf	26.8539	4.1e-14		potential background
FBtr0273351	CG6845	26.8316	2.14e-14
FBtr0085860	Smvt	26.7804	1.18e-13
FBtr0300966	CdGAPr	26.707	2.73e-14
FBtr0308833	Rab8	26.707	2.73e-14
FBtr0303749	dikar	26.6753	2.93e-14		potential background
FBtr0340680	Nna1	26.6693	2.95e-14
FBtr0300534	Pka-R1	26.6677	1.47e-13
FBtr0333287	shep	26.6405	3.12e-14
FBtr0343272	egl	26.5746	3.51e-14		potential background
FBtr0343431	FucTB	26.5546	3.65e-14
FBtr0079748	Hnf4	26.5452	1.87e-13
FBtr0345270	CG6184	26.5232	3.86e-14
FBtr0301496	osp	26.5018	4.02e-14
FBtr0309967	prage	26.4798	4.18e-14
FBtr0081175	CG10702	26.4693	4.26e-14
FBtr0336714	Rim	26.3793	5.16e-14
FBtr0336926	kappaB-Ras	26.3567	5.38e-14
FBtr0299579	Tlk	26.3567	5.38e-14		potential background
FBtr0076987	CG10147	26.3453	5.5e-14
FBtr0302360	Lectin-galC1	26.2721	6.44e-14
FBtr0345174	CG1129	26.2339	6.94e-14
FBtr0076697	CG13679	26.1941	7.57e-14
FBtr0303705	para	26.1354	8.63e-14
FBtr0300568	Gs1	26.123	8.81e-14		potential background
FBtr0089349	lola	26.0988	9.25e-14		potential background
FBtr0346675	Sdic3	26.0844	9.53e-14
FBtr0334087	Arp3	26.0401	1.05e-13		potential background
FBtr0300536	Ca-beta	25.9221	1.64e-13
FBtr0072806	CG7971	25.9176	1.4e-13		potential background
FBtr0074152	ND-20	25.8142	1.77e-13		potential background
FBtr0332749	Dhc64C	25.8142	1.77e-13
FBtr0333566	Ctl1	25.7448	2.09e-13
FBtr0472695	CG46339	25.7236	2.2e-13		potential background
FBtr0340109	CG4313	25.7096	2.27e-13
FBtr0089416	alt	25.7096	2.27e-13		potential background
FBtr0075912	mirr	25.6878	2.39e-13		potential background
FBtr0077114	S6k	25.6112	2.89e-13		potential background
FBtr0301614	stau	25.603	3.12e-13
FBtr0111092	Dscam1	25.5714	3.18e-13
FBtr0339688	CG8184	25.4647	4.21e-13		potential background
FBtr0332750	Dhc64C	25.4174	4.77e-13
FBtr0071542	Cht9	25.3597	5.55e-13
FBtr0301370	jar	25.2214	8.22e-13		potential background
FBtr0076247	klu	25.1675	9.55e-13
FBtr0330080	klu	25.1675	9.55e-13
FBtr0087615	DJ-1alpha	25.1371	1.04e-12
FBtr0330676	Uch	25.1371	1.04e-12
FBtr0310422	CG4266	24.7834	1.85e-12		potential background
FBtr0079307	homer	24.0895	9.43e-12		potential background
FBtr0330653	spen	21.9556	2.52e-13	yes
FBtr0302776	Lmpt	21.3539	1.41e-12	yes
FBtr0347556	Nipped-A	20.4175	1.38e-11	yes
FBtr0306008	Scm	20.3379	2.14e-11	yes
FBtr0089589	spin	20.1842	1.12e-09	yes
FBtr0335049	Fmr1	20.1534	3.91e-11	yes
FBtr0301710	CG6700	20.1153	8.23e-11	yes
FBtr0087887	Sin3A	19.9954	8.33e-11	yes
FBtr0333108	rhea	19.8441	5.4e-11	yes
FBtr0307327	Mitf	19.815	6.11e-11	yes
FBtr0100457	Stat92E	19.7351	6.98e-10	yes
FBtr0072730	Rac1	19.7111	4.01e-10	yes
FBtr0345507	Atf3	19.5759	1.25e-10	yes
FBtr0086173	Tsp42Ea	19.4739	2.43e-10	yes
FBtr0301922	up	19.4143	4.27e-08	yes
FBtr0307879	Hk	19.4116	2.47e-10	yes	potential background
FBtr0074677	Vav	19.3973	2.91e-10	yes
FBtr0304863	bru2	19.397	1.78e-10	yes
FBtr0074148	eIF5	19.2843	9.22e-10	yes
FBtr0070300	Adar	19.2133	2.51e-10	yes
FBtr0339548	E23	19.2077	6.87e-08	yes
FBtr0333343	Hr4	19.1763	2.68e-10	yes	potential background
FBtr0336755	tgo	19.1488	1.27e-09	yes
FBtr0112994	CG4829	19.1193	6.5e-08	yes
FBtr0074314	mthl1	19.082	3.91e-08	yes	potential background
FBtr0075037	CG3797	19.0787	8.14e-08	yes
FBtr0089350	lola	19.0329	1.22e-08	yes
FBtr0085350	Inx3	19.0173	4.79e-10	yes
FBtr0340289	rdgB	19.014	6.57e-10	yes
FBtr0081253	ref(2)P	19.0069	1.14e-08	yes
FBtr0111120	RpL38	19.0037	4.18e-10	yes
FBtr0300531	Pka-R1	18.9863	6.31e-09	yes
FBtr0083914	H	18.9598	7.99e-08	yes
FBtr0303844	slpr	18.9596	4.61e-10	yes
FBtr0073079	ythdc1	18.9092	9.3e-10	yes
FBtr0304057	jp	18.9047	6.62e-08	yes
FBtr0331712	Pdcd4	18.8593	8.09e-10	yes
FBtr0332002	crc	18.838	1.34e-09	yes
FBtr0332878	alpha-Spec	18.7642	1.61e-09	yes
FBtr0334626	4E-T	18.7135	1.16e-11	yes
FBtr0331765	gce	18.6403	1.05e-09	yes
FBtr0088554	Non1	18.6296	2.07e-08	yes
FBtr0077645	CG3558	18.6228	1.66e-09
FBtr0070404	CG2841	18.5709	6.91e-08	yes
FBtr0333010	CG14401	18.5462	1.38e-09	yes
FBtr0085875	Map205	18.5338	3.12e-09	yes
FBtr0074274	Traf-like	18.5223	1.31e-09	yes
FBtr0333043	ome	18.498	1.48e-07	yes
FBtr0337057	gro	18.4595	1.54e-09	yes
FBtr0088639	RyR	18.4444	1.58e-09	yes
FBtr0332370	nrv1	18.4035	1.63e-09	yes
FBtr0347212	Mical	18.385	2.86e-08	yes
FBtr0070490	w	18.3365	2.34e-09	yes
FBtr0301390	dsd	18.2578	4.92e-09	yes
FBtr0335200	Mitofilin	18.1755	1.95e-07	yes
FBtr0303032	Zip99C	18.1542	4.75e-09	yes
FBtr0306090	CG12814	18.1248	7.22e-08	yes
FBtr0086053	ZnT41F	18.1186	2.55e-07	yes
FBtr0074713	Pfrx	18.1009	2.88e-08	yes
FBtr0075518	Hip14	18.0741	4.64e-09	yes
FBtr0330161	Hip14	18.0741	4.64e-09	yes
FBtr0306748	cnc	18.0592	1.74e-07	yes
FBtr0330372	cnc	18.0592	1.74e-07	yes
FBtr0086067	CG30438	18.059	2.75e-07	yes
FBtr0087072	Psi	18.0533	2.67e-08	yes
FBtr0336916	cos	18.0007	9.04e-09	yes
FBtr0333309	fs(1)h	17.9688	1.01e-08	yes	potential background
FBtr0113202	CG17816	17.9589	1.98e-07	yes
FBtr0071197	CG1440	17.9264	1.57e-07	yes	potential background
FBtr0084512	GluProRS	17.9036	1.62e-07	yes
FBtr0075268	Nc73EF	17.8906	7.14e-09	yes
FBtr0310365	htk	17.8626	3.6e-07	yes
FBtr0305208	Shab	17.8294	2.32e-07	yes
FBtr0085782	stops	17.799	2.44e-06	yes
FBtr0079505	CG13796	17.7669	4.09e-07	yes
FBtr0079568	Bsg	17.7555	7.67e-09	yes
FBtr0334161	CG31689	17.7291	8.31e-09	yes
FBtr0346677	Sdic3	17.7004	8.2e-09	yes
FBtr0070948	pigs	17.6775	4.62e-07	yes
FBtr0336832	CG3036	17.6718	8.31e-08	yes
FBtr0330646	CG4822	17.6402	6.85e-08	yes
FBtr0113700	rl	17.6066	2.42e-08	yes
FBtr0335223	Ace	17.5428	1.2e-06	yes
FBtr0081888	bel	17.5422	1.79e-07	yes
FBtr0079427	Rab30	17.491	5.95e-07	yes
FBtr0337104	Rfx	17.4508	6.28e-07	yes
FBtr0084953	Nf1	17.4422	2.2e-08	yes
FBtr0336615	Tor	17.4018	1.44e-06
FBtr0071820	Rtf1	17.4001	6.71e-07	yes
FBtr0077346	Usp2	17.3897	9.7e-07	yes
FBtr0085305	CG9988	17.3896	4.07e-06	yes
FBtr0077141	CG13285	17.3343	7.33e-07	yes
FBtr0339765	Prosap	17.2833	2.5e-07	yes
FBtr0339690	CG8184	17.2242	1.21e-07	yes
FBtr0433497	Rbp	17.1953	8.83e-07	yes
FBtr0089091	CG11360	17.1853	2.5e-07	yes
FBtr0340197	sdk	17.1726	3.4e-07	yes
FBtr0340024	CG15706	17.1205	9.75e-07	yes
FBtr0070909	Marf	17.1149	1.07e-07	yes
FBtr0081445	sky	17.0493	2.98e-07	yes
FBtr0100481	CG9510	17.0188	5.17e-07	yes
FBtr0076340	CG8108	16.9751	1.67e-06	yes
FBtr0331376	CG9265	16.874	1.35e-06	yes
FBtr0084595	Miro	16.7273	1.02e-06	yes
FBtr0339624	Dd	16.7033	1.69e-06
FBtr0343155	CG31637	16.6968	1.06e-06	yes
FBtr0334752	Pect	16.6799	4.59e-07
FBtr0070149	CG13361	16.6366	1e-05	yes
FBtr0329969	Ncoa6	16.6224	7.99e-08	yes
FBtr0089368	ChAT	16.6139	5.72e-06	yes
FBtr0074456	par-6	16.6051	7.4e-07	yes
FBtr0084403	unk	16.5597	2.04e-06	yes
FBtr0302278	CG42637	16.5597	2.04e-06	yes
FBtr0302281	Gyc76C	16.5597	2.04e-06	yes
FBtr0300039	PDZ-GEF	16.5061	1.37e-06	yes
FBtr0081357	RtGEF	16.4741	2.27e-06
FBtr0072044	CG30412	16.3888	1.1e-06	yes
FBtr0081016	CadN	16.38	5.36e-06	yes
FBtr0310553	TMS1	16.3622	5.48e-06	yes
FBtr0083822	CG4770	16.3573	7.86e-06	yes
FBtr0083327	CG14892	16.3336	1.19e-06	yes
FBtr0083801	CG6184	16.2647	8.83e-06	yes
FBtr0300884	Gyf	16.1501	2.2e-06	yes
FBtr0307020	CG15130	16.1429	1.03e-05	yes
FBtr0301471	LpR1	16.1319	4.99e-06	yes
FBtr0343845	CG5556	16.0142	2.16e-05	yes
FBtr0100277	trx	16.0101	4.17e-06	yes
FBtr0305061	brp	15.9407	8.36e-07	yes	potential background
FBtr0113129	CG11486	15.8812	1.76e-06	yes
FBtr0072670	Sherpa	15.8443	2.51e-06
FBtr0079303	CG11221	15.8349	2.54e-06	yes
FBtr0333959	RhoGEF3	15.7571	2.27e-06	yes
FBtr0078938	CG31523	15.7262	3.03e-06	yes
FBtr0085251	mino	15.7053	6.41e-07	yes
FBtr0301421	l(2)01289	15.7016	1.51e-05	yes
FBtr0307072	uif	15.599	2.48e-06	yes	potential background
FBtr0086569	sano	15.5507	7.18e-06	yes
FBtr0344564	sano	15.5507	7.18e-06	yes
FBtr0347105	Fmr1	15.541	9.81e-06	yes
FBtr0072288	CG10339	15.4953	2.23e-05	yes
FBtr0088638	RyR	15.467	1.03e-08	yes
FBtr0336758	Kdm2	15.4033	4.2e-06	yes
FBtr0072865	dre4	15.3851	2.76e-06	yes
FBtr0113439	CG32581	15.3716	2.31e-05	yes
FBtr0083387	abd-A	15.3177	2.03e-08	yes
FBtr0336627	brat	15.315	4.26e-06	yes
FBtr0113483	tmod	15.2922	1.46e-05	yes
FBtr0074284	Nup153	15.248	3.21e-06	yes
FBtr0100329	sona	15.2327	4.13e-06	yes
FBtr0075913	Ptp69D	15.1622	1.28e-05	yes
FBtr0113400	CG31219	15.1563	5.61e-06	yes
FBtr0301847	NKAIN	15.1293	1.48e-05	yes
FBtr0073521	Met	15.0644	1.46e-05	yes
FBtr0309881	CG32795	15.0431	6.62e-08	yes
FBtr0343642	NimA	15.0051	4.16e-05	yes
FBtr0300383	Miga	14.9766	1.63e-05	yes
FBtr0340050	CG1737	14.7631	5.54e-06	yes
FBtr0336745	CG30156	14.757	2.18e-05
FBtr0299847	Camta	14.7447	4.12e-10	yes	potential background
FBtr0070685	Pp2C1	14.594	3.75e-05	yes
FBtr0290010	CG34126	14.5899	2.07e-06	yes
FBtr0072611	CG3386	14.4617	4.23e-05
FBtr0112977	CG15211	14.4462	1.13e-05	yes
FBtr0080892	ChLD3	14.3782	8.77e-05
FBtr0072735	pns	14.3523	8.83e-06	yes
FBtr0072519	Tudor-SN	14.2648	5.26e-06		potential background
FBtr0076698	CG8006	14.1517	6.27e-05	yes
FBtr0332133	dbo	14.1284	1.56e-05	yes
FBtr0075264	Nc73EF	14.0113	1.88e-05	yes	potential background
FBtr0339370	Rme-8	13.9395	2e-05	yes
FBtr0346074	Cpr65Au	13.8054	0.000184453	yes
FBtr0329977	CG34126	13.8007	0.000172685
FBtr0330345	bru3	13.786	6.96e-05	yes	potential background
FBtr0335182	Piezo	13.7686	3.19e-05	yes
FBtr0332006	CG43798	13.7479	2.4e-06	yes	potential background
FBtr0334873	Cnx99A	13.6891	7.25e-05	yes
FBtr0076205	Mocs1	13.6184	0.000191889	yes
FBtr0344545	SclA	13.5891	0.000600994	yes
FBtr0114592	Unr	13.5873	7.05e-05
FBtr0113395	Efa6	13.544	0.000861199	yes
FBtr0085695	aralar1	13.5388	6.52e-05		potential background
FBtr0331221	LUBEL	13.5004	4.31e-05		potential background
FBtr0078169	l(2)gl	13.4856	7.35e-06	yes
FBtr0333405	tai	13.3878	0.000153432	yes	potential background
FBtr0076322	CG8177	13.3697	5.02e-05	yes
FBtr0345926	Sdic2	13.3608	0.000163501	yes
FBtr0392899	Usp2	13.3451	6.36e-05	yes
FBtr0336963	Ir92a	13.3421	0.000181588	yes
FBtr0089487	Stat92E	13.3408	0.00109916
FBtr0309875	ogre	13.3031	0.000164049
FBtr0071727	Gr58c	13.2942	0.000192542	yes
FBtr0089990	arm	13.2921	6.27e-05	yes
FBtr0307488	nocte	13.2455	4.56e-06	yes
FBtr0088713	CG8740	13.1713	0.000570815	yes
FBtr0332478	mxt	13.155	0.000433624	yes
FBtr0306135	CG2247	13.1305	0.000209496
FBtr0087348	fus	13.1259	0.000285205	yes
FBtr0336696	CAP	13.0159	0.00162055
FBtr0307164	dtn	13.0106	0.000180901	yes
FBtr0307167	zfh2	12.9968	2.94e-06	yes	potential background
FBtr0332323	kon	12.9873	1.23e-05	yes
FBtr0084390	CG4467	12.9625	7.35e-06	yes	potential background
FBtr0074443	Fim	12.9239	7.49e-05	yes
FBtr0334549	CG1607	12.9218	0.00181376		potential background
FBtr0081418	CG9331	12.9218	0.00181376
FBtr0332827	CG43897	12.896	0.000451563
FBtr0303376	CG2187	12.893	0.00057679	yes
FBtr0343805	CG16791	12.8387	0.000232388
FBtr0089399	sw	12.8211	0.00204535
FBtr0336451	LpR2	12.7876	0.000328702	yes
FBtr0302377	CG5004	12.7727	0.000577796
FBtr0080242	CG31705	12.7526	0.000309941		potential background
FBtr0075808	stv	12.7129	0.0023131
FBtr0303256	CG9572	12.7129	0.0023131
FBtr0334134	CG44002	12.7002	0.000255647	yes
FBtr0334078	drpr	12.6776	6.96e-05	yes
FBtr0085895	His-Psi:CR31614	12.6523	0.000364392	yes
FBtr0346340	Jon99Ciii	12.6462	0.000672156
FBtr0333235	Edem2	12.6392	0.00119129	yes
FBtr0305268	krz	12.6228	0.000277778		potential background
FBtr0346131	hwt	12.6215	0.000738588		potential background
FBtr0112806	fw	12.6191	0.000301767		potential background
FBtr0331205	Pi3K21B	12.5959	0.00266117
FBtr0335183	Piezo	12.5394	0.000723645	yes
FBtr0076971	MCU	12.5278	0.00200094
FBtr0332134	CG18081	12.5278	0.00200094
FBtr0110895	clumsy	12.4825	0.000628209
FBtr0340276	OstDelta	12.4652	0.00057679	yes	potential background
FBtr0332557	ab	12.4628	0.000352084
FBtr0077810	Sec24CD	12.4319	0.00226563		potential background
FBtr0329965	Sec24CD	12.4319	0.00226563		potential background
FBtr0300201	Ten-a	12.4319	0.00226563
FBtr0081637	CG1943	12.4284	0.000452245
FBtr0110982	CG17672	12.3985	0.0023488
FBtr0079564	CG14535	12.3795	0.000128864
FBtr0079086	tkv	12.3778	0.000225714	yes
FBtr0343029	CG34449	12.3642	0.00245711
FBtr0301764	Nrg	12.3557	0.000821306
FBtr0305617	CR10102	12.3514	0.0001305	yes
FBtr0075234	blot	12.3292	0.00257075
FBtr0302946	CG15282	12.3243	1.97e-05	yes
FBtr0309312	CG1172	12.2932	0.00269185
FBtr0331257	Sxl	12.2873	0.000489272		potential background
FBtr0332114	zormin	12.2642	6.06e-05	yes
FBtr0083312	Pak3	12.2185	0.00295686
FBtr0085443	alph	12.2185	0.00295686
FBtr0079275	Tig	12.2082	0.000724716		potential background
FBtr0079218	slmo	12.1796	0.00311329		potential background
FBtr0079001	Col4a1	12.1746	0.0044099		potential background
FBtr0073415	Imp	12.1746	0.0044099		potential background
FBtr0112980	NFAT	12.1746	0.0044099
FBtr0345010	CG30157	12.1746	0.0044099
FBtr0445675	CG46298	12.1746	0.0044099
FBtr0334940	eIF4B	12.1676	0.00104754	yes
FBtr0079154	CG9021	12.1496	0.00228525	yes
FBtr0335499	CG5968	12.135	0.000704507		potential background
FBtr0304850	shot	12.1016	0.000114142	yes
FBtr0342690	CG12484	12.0655	2.16e-05	yes
FBtr0086635	MFS14	12.0226	0.000805158
FBtr0085846	Ir100a	12.0138	0.00257075	yes
FBtr0089686	CRMP	11.9764	7.26e-05
FBtr0303228	ttk	11.9552	4.08e-05	yes
FBtr0076117	CG32087	11.9256	9.7e-05	yes
FBtr0331392	mwh	11.8815	0.000340777	yes
FBtr0071590	MFS16	11.868	0.00148865	yes
FBtr0301881	CG15930	11.8613	0.00289948	yes	potential background
FBtr0330659	aop	11.8184	0.000344681	yes
FBtr0084122	CG15498	11.8107	0.00295686	yes
FBtr0085698	Spn100A	11.7858	0.000501533	yes
FBtr0070124	SkpA	11.7583	7e-05	yes
FBtr0332378	CG32547	11.7412	1.22e-06	yes	potential background
FBtr0073705	ade5	11.7014	0.00011359	yes
FBtr0078189	fbl	11.6648	0.00113904	yes
FBtr0074154	CG9170	11.3699	0.000140495	yes
FBtr0089176	RpS3A	11.335	0.0049575
FBtr0299508	CG42246	11.3316	0.000480783	yes
FBtr0330308	puf	11.2754	0.00111307
FBtr0303160	eIF4EHP	11.2377	0.00380172
FBtr0082042	GstZ2	11.2298	0.00379488	yes
FBtr0332699	CG42674	11.1582	0.00665096	yes
FBtr0342979	mei-S332	11.0783	0.00295686
FBtr0073118	prominin-like	11.076	0.00040761
FBtr0307884	CG34377	11.0742	0.00103724		potential background
FBtr0070415	CG3078	11.0658	2.82e-05	yes	potential background
FBtr0301505	par-1	11.0575	0.000515175	yes	potential background
FBtr0081883	CG8036	11.0385	0.00563864
FBtr0340208	CG3078	11.0263	4.29e-05	yes	potential background
FBtr0073519	rho-4	11.0075	0.000503455
FBtr0079535	baf	10.9268	0.0042774
FBtr0085009	tx	10.9205	0.00159589
FBtr0339361	Hydr1	10.8651	0.0023131
FBtr0087359	CG8180	10.8625	0.00753068	yes
FBtr0334995	CG17883	10.8446	0.000302729	yes
FBtr0083936	Nep4	10.84	0.00602733
FBtr0331565	CG13250	10.8103	0.00867463
FBtr0300576	Ric	10.7687	0.0116883	yes
FBtr0304839	wcy	10.7386	0.00323614		potential background
FBtr0077298	l(1)G0004	10.7345	0.00180437	yes
FBtr0114142	CG41562	10.7258	0.00471759
FBtr0346695	CG40813	10.7258	0.00471759
FBtr0076453	Hsp23	10.6897	0.00515812	yes
FBtr0077814	CG15362	10.688	0.00605335	yes
FBtr0078435	CG14564	10.6867	0.00277908	yes
FBtr0083034	Mf	10.663	2.54e-05	yes
FBtr0332571	CG4629	10.6585	0.00761552	yes
FBtr0300182	upd2	10.6499	0.00119339
FBtr0300577	Trf2	10.5996	0.000861199
FBtr0077500	slp2	10.5911	0.00269185	yes
FBtr0071852	wdp	10.5619	0.000672156	yes
FBtr0339346	CG42326	10.5255	0.000837956	yes
FBtr0331458	ckd	10.5038	0.0012763
FBtr0074300	eIF2alpha	10.5004	0.00499901
FBtr0301955	Sh	10.498	0.0084125
FBtr0089896	CREG	10.4614	0.0145061	yes
FBtr0088743	Lcp3	10.4276	0.00201857	yes
FBtr0087212	Rho1	10.4268	0.00776266
FBtr0301240	CG9650	10.4043	0.0039101	yes
FBtr0087206	Rrp42	10.4032	0.00360228	yes
FBtr0079344	Nlg2	10.3806	0.00797997
FBtr0087267	Pex11	10.3549	0.00135786	yes
FBtr0310038	CG7029	10.3371	0.0044619
FBtr0073591	Sclp	10.3348	0.00339281	yes
FBtr0083935	CG4000	10.2911	0.0077013	yes
FBtr0306724	CR43105	10.2774	0.0166693	yes
FBtr0111101	Dscam1	10.2625	0.0145722	yes
FBtr0088248	Lsm10	10.1532	0.00396377
FBtr0074431	CG5613	10.145	0.00699704
FBtr0302661	rdgA	10.1436	0.0166879	yes
FBtr0081842	CG7352	10.1423	0.00667181
FBtr0079955	CG5708	10.0527	0.00516024	yes
FBtr0330155	Tl	10.0151	0.0222457	yes
FBtr0077277	CG1835	10.0072	0.00356469
FBtr0334778	Su(dx)	10.0058	0.0129524		potential background
FBtr0302314	CG7352	9.99006	0.0147936
FBtr0332496	Syx4	9.9642	0.0128829	yes
FBtr0084508	KrT95D	9.93976	0.00413232	yes
FBtr0080805	BicC	9.93905	0.0028288	yes
FBtr0089902	Pten	9.7786	8.3e-05	yes
FBtr0347217	CG3337	9.76354	0.00219601	yes
FBtr0072172	eEF5	9.75889	0.000489272	yes
FBtr0084949	boss	9.75725	0.0189175	yes
FBtr0332306	CG1494	9.75415	0.0147013	yes
FBtr0077179	CG10672	9.75063	0.00704366	yes
FBtr0079977	CG31717	9.74545	0.0136013	yes
FBtr0111010	hrg	9.70223	0.0202119	yes
FBtr0303602	CG42795	9.68689	0.0107041		potential background
FBtr0086222	HnRNP-K	9.67217	0.0148185
FBtr0070583	Rala	9.66058	0.0163281	yes
FBtr0335006	dgt1	9.59019	0.00506433	yes
FBtr0070122	Roc1a	9.58891	0.00667225
FBtr0303048	Actn	9.56449	6.96e-05	yes
FBtr0086733	Spn55B	9.47234	0.0104602	yes
FBtr0301116	CG4662	9.4668	0.0245734
FBtr0306150	CG9812	9.4361	0.0121091	yes
FBtr0087714	CG30060	9.40967	0.0050868	yes
FBtr0076237	JIL-1	9.37577	0.00774185	yes
FBtr0332324	Rat1	9.31065	0.00605411	yes
FBtr0309828	Wdr62	9.30462	0.00270913	yes
FBtr0332820	CG43897	9.27378	0.0220584
FBtr0302498	CG18659	9.27081	0.0300037
FBtr0337002	RluA-2	9.25042	0.029504
FBtr0445191	Pzl	9.25027	0.00458603
FBtr0087209	SP2353	9.24982	0.00604486
FBtr0083193	rec	9.23923	0.0162008	yes
FBtr0330316	CG15306	9.22634	0.021802
FBtr0071471	CG15306	9.20631	0.0226517
FBtr0113465	upd3	9.16184	0.00604419	yes
FBtr0073947	CG14411	9.15746	0.0226771	yes
FBtr0074281	eIF4H1	9.08483	0.0397294
FBtr0075807	stv	9.06851	0.02429
FBtr0331866	CG2211	9.06151	0.0381054
FBtr0088306	trsn	9.05969	0.00646591	yes
FBtr0340400	cactin	9.05532	0.0161113	yes
FBtr0331860	tey	9.04571	0.0246712		potential background
FBtr0345785	CG12730	9.03076	0.000212933	yes	potential background
FBtr0113308	Nph	9.02469	0.0155209
FBtr0072995	CG11486	8.96659	0.0081312	yes
FBtr0080896	Mhc	8.95745	0.00316278	yes
FBtr0342986	Gp150	8.95706	0.00931606	yes
FBtr0088786	Pabp2	8.9544	0.0367151
FBtr0309799	CG13510	8.94148	0.0129206	yes
FBtr0113246	Xrp1	8.93727	0.00244595
FBtr0344228	SCCRO4	8.92382	0.0121302	yes
FBtr0331186	Rchy1	8.9124	0.0239968
FBtr0300010	vn	8.8947	0.0461803
FBtr0344365	CG45050	8.88955	0.000280226	yes
FBtr0310447	Asph	8.88485	0.0135003	yes
FBtr0340028	Top3beta	8.88326	0.00517345	yes
FBtr0071360	RpS28b	8.88018	0.0174636	yes
FBtr0114628	Ehbp1	8.83131	0.0177624
FBtr0333067	Pfk	8.82784	0.0211134	yes
FBtr0331303	CG3711	8.82549	0.0375449	yes
FBtr0087433	CG10139	8.82153	0.015068
FBtr0082828	CG9297	8.79554	0.000731342
FBtr0085908	CG31612	8.78709	0.0431461
FBtr0073976	CG12398	8.78535	0.0102014	yes
FBtr0075451	Taf4	8.77435	0.042124	yes
FBtr0085533	Vps16B	8.76601	0.00413232
FBtr0081794	Gie	8.76222	0.0216536	yes
FBtr0079946	RpL7	8.74878	0.0413318		potential background
FBtr0343352	Nadsyn	8.74072	0.0377965
FBtr0087060	ste24b	8.70338	0.0118644
FBtr0072084	mRpL43	8.64023	0.0216536
FBtr0081440	sky	8.63412	0.0489971	yes
FBtr0330258	CG43739	8.63412	0.0489971	yes
FBtr0086153	Vha16-1	8.62547	0.00529532
FBtr0339672	CG43394	8.62344	0.0175179	yes
FBtr0082803	B52	8.60734	0.0240035
FBtr0088911	scra	8.58137	0.0452458
FBtr0082907	CG14355	8.5705	0.00699704
FBtr0308125	fred	8.56426	0.0223041
FBtr0078356	M6	8.55971	0.0166693
FBtr0331352	gwl	8.55892	0.0145722
FBtr0302505	Su(var)2-10	8.55822	0.0062954
FBtr0305966	Cht2	8.55756	0.0265454
FBtr0114466	Tsp5D	8.54936	0.00813611
FBtr0331169	Tsp5D	8.54936	0.00813611
FBtr0086476	Obp56a	8.53559	0.0123134	yes
FBtr0078156	CG4822	8.51579	0.0233396	yes
FBtr0083702	Xrp1	8.51428	0.0300728	yes
FBtr0300510	mnb	8.48868	0.0246902	yes
FBtr0076611	CG13667	8.48581	0.0261171	yes
FBtr0301947	Rm62	8.47657	0.045923		potential background
FBtr0073029	rasp	8.47054	0.0283923
FBtr0301925	CR18217	8.44939	0.0263234	yes
FBtr0299615	CG42271	8.44119	0.0266457	yes
FBtr0310290	Sp1	8.43818	0.00880912
FBtr0290292	Ih	8.43056	0.0307655
FBtr0303414	CG2059	8.42479	0.0355116
FBtr0299865	p130CAS	8.42289	0.0420824
FBtr0306228	milt	8.41974	0.0193858
FBtr0333608	CG9674	8.41506	0.0247517	yes
FBtr0089489	AP-2alpha	8.41467	0.0248423
FBtr0074293	CanA-14F	8.41293	0.0266457	yes	potential background
FBtr0079348	Hrb27C	8.4061	0.0326827
FBtr0076616	Gug	8.40588	0.0258482	yes
FBtr0073334	CG11345	8.39995	0.0153797	yes
FBtr0113015	CG15387	8.39034	0.0275395	yes
FBtr0089644	CG11892	8.38641	0.0191949
FBtr0337029	CG17574	8.37958	0.0306788	yes
FBtr0308334	RpL15	8.3779	0.0310969	yes
FBtr0112426	CG34232	8.37661	0.0282702
FBtr0331999	atilla	8.35463	0.0300954	yes
FBtr0300272	Pop2	8.33067	0.00194481	yes
FBtr0309835	Lim3	8.32556	0.00471759
FBtr0070680	peb	8.32146	0.0460116
FBtr0304684	rump	8.31978	0.0241264	yes
FBtr0081348	barr	8.3152	0.0123476	yes
FBtr0077180	Prpk	8.30851	0.0196725
FBtr0078529	CG32454	8.2981	0.0228726
FBtr0078959	CG9780	8.26704	0.0218083
FBtr0310066	tay	8.22727	0.023396	yes
FBtr0333410	Utx	8.2125	0.0197949
FBtr0071348	fh	8.20926	0.0289975
FBtr0335119	Frq1	8.19395	0.0167293
FBtr0310420	CG7946	8.17817	0.0331869	yes
FBtr0074610	Cyp18a1	8.17664	0.019513
FBtr0082731	CG14384	8.15882	0.025006
FBtr0070759	CG5062	8.12825	0.0129584
FBtr0336895	wupA	8.12365	0.00162239	yes
FBtr0079016	RpL37A	8.11908	0.00229578	yes
FBtr0339175	CG44261	8.11308	0.02429
FBtr0078456	CG14569	8.11127	0.0231597
FBtr0335120	Frq1	8.10902	0.0216299
FBtr0070498	CG2701	8.09777	0.0334486	yes
FBtr0087840	spt4	8.08067	0.0270434
FBtr0309179	side	8.0561	0.0254962
FBtr0075961	Pmm2	8.0132	0.0200681
FBtr0078836	opa	8.00193	0.00912757
FBtr0089475	Syn	7.99779	0.0318028
FBtr0089477	Syn	7.99779	0.0318028
FBtr0100471	Syn	7.99779	0.0318028
FBtr0100472	Syn	7.99779	0.0318028
FBtr0309872	APC4	7.9863	0.0484755
FBtr0086297	MED8	7.94858	0.018632
FBtr0073420	Imp	7.94342	0.0334118
FBtr0112608	CG34376	7.91504	0.0241488	yes
FBtr0078307	Eip78C	7.88349	0.0339749
FBtr0071101	sn	7.87033	0.042124
FBtr0085047	CG6425	7.86576	0.0469023
FBtr0086231	CG11110	7.86422	0.0360118
FBtr0308820	spartin	7.84997	0.0339378	yes
FBtr0332904	Asator	7.84299	0.0262901
FBtr0334306	cic	7.84273	0.0245627	yes
FBtr0332591	Scamp	7.84252	0.0119655
FBtr0087716	CG18278	7.84006	0.0289975
FBtr0303908	Nckx30C	7.83805	0.0023131	yes
FBtr0087650	CG6220	7.82618	0.00776266		potential background
FBtr0300337	Ppn	7.82517	0.00312799
FBtr0306917	Gale	7.7944	0.0418969
FBtr0072711	CG12084	7.78465	0.0386704	yes
FBtr0306747	cnc	7.76326	0.0248953
FBtr0086464	CG11007	7.7478	0.042124	yes
FBtr0331609	CG10802	7.7406	0.0441522
FBtr0071234	IntS4	7.73378	0.047074
FBtr0077351	CG14618	7.73186	0.022575
FBtr0308247	CG2316	7.7132	0.039148
FBtr0302210	plum	7.71229	0.0369821
FBtr0075783	endos	7.70725	0.0466812
FBtr0088028	otk	7.70381	0.0450688
FBtr0078008	Nnf1b	7.69957	0.0407944
FBtr0301950	SK	7.67671	0.0201
FBtr0077817	Nplp4	7.67167	0.0382119
FBtr0339401	Vha36-3	7.66784	0.0328275
FBtr0070756	Cdk7	7.658	0.00330492	yes	potential background
FBtr0342870	tud	7.65589	0.00475508	yes
FBtr0070682	mRpL30	7.65205	0.0475372
FBtr0079947	CG4901	7.64011	0.0486281
FBtr0085128	Ser	7.62655	0.0346719
FBtr0343293	RpS5a	7.62008	0.0186163
FBtr0333444	Mrtf	7.61159	0.0492304
FBtr0070994	CG4557	7.60823	0.0384246
FBtr0301428	MCPH1	7.59221	0.0211112
FBtr0070986	CG3168	7.58444	0.0438132
FBtr0088077	Buffy	7.58141	0.0344908
FBtr0342736	CG32813	7.57677	0.0382936
FBtr0085571	CG9743	7.56997	0.0488449
FBtr0305303	pyd	7.5531	0.0445291	yes
FBtr0080761	CG3793	7.54957	0.0145881
FBtr0081919	hng2	7.53237	0.039148
FBtr0085367	CG11876	7.51021	0.0287044
FBtr0303819	CG42807	7.50868	0.0374015
FBtr0071628	LSm1	7.50818	0.021792
FBtr0082701	CtBP	7.48744	0.0256028
FBtr0306705	Su(var)2-10	7.47127	0.043637
FBtr0308815	tun	7.46425	0.0334118
FBtr0073603	CG10347	7.4557	0.0365185
FBtr0347209	CG10395	7.45563	0.0456664
FBtr0100470	Slik	7.4206	0.0441522
FBtr0305688	BicD	7.41665	0.0459244
FBtr0307537	zld	7.40198	0.0375449		potential background
FBtr0088867	CG14762	7.39614	0.030039
FBtr0078755	Pi4KIIalpha	7.38682	0.0375449
FBtr0302396	CR42653	7.38177	0.0118229
FBtr0072563	Kah	7.37681	0.0123544	yes
FBtr0299599	CG42266	7.37502	0.0477348	yes
FBtr0086168	CheB42a	7.37179	0.040008
FBtr0333087	Dap160	7.36057	0.0375902	yes
FBtr0088046	RnrS	7.35351	0.00540977	yes
FBtr0077763	Axud1	7.34571	0.0461803		potential background
FBtr0079196	stai	7.34282	0.039844
FBtr0075034	CNPYb	7.34074	0.0396678
FBtr0112788	Lrrk	7.33741	0.0152221
FBtr0078815	mtd	7.33163	0.00544324	yes	potential background
FBtr0077650	CG17219	7.29557	0.0321252
FBtr0079085	Bsg25D	7.2787	0.0381054
FBtr0345204	REPTOR	7.26625	0.013514	yes
FBtr0339112	PIG-S	7.24822	0.0340549
FBtr0080347	bru1	7.24733	0.0347139
FBtr0344764	Daxx	7.22981	0.0340549	yes
FBtr0087115	Picot	7.20873	0.0375902
FBtr0086551	cer	7.19691	0.0456085
FBtr0079984	CG4953	7.1951	0.0434627
FBtr0332828	CG43897	7.19075	0.00835998	yes
FBtr0084406	CG31365	7.18609	0.0418969
FBtr0080117	CG17124	7.1372	0.0478716
FBtr0079840	Trx-2	7.13183	0.0378073
FBtr0333607	CG9705	7.12769	0.008084
FBtr0087350	Cdk5	7.11617	0.0208097	yes
FBtr0339418	CG1407	7.10615	0.0442169
FBtr0075792	CG8833	7.10012	0.046236
FBtr0070339	CG4281	7.09895	0.046236
FBtr0087596	mam	7.07289	0.0323441		potential background
FBtr0099990	kay	7.02023	0.00951285	yes
FBtr0113254	CG15923	7.0029	0.0395145	yes
FBtr0330028	CG15923	7.0029	0.0395145	yes
FBtr0073030	CG32280	6.97645	0.0118993	yes
FBtr0089872	csul	6.97601	0.0377806
FBtr0342794	Ipk1	6.97218	0.0389313
FBtr0308585	CG33226	6.97171	0.0492844
FBtr0081122	CG10570	6.96765	0.010021	yes
FBtr0300635	CG42502	6.96765	0.010021	yes
FBtr0310332	Myo10A	6.95499	0.0442262
FBtr0339722	puc	6.95294	0.0146739	yes
FBtr0113134	dar1	6.94077	0.0377965
FBtr0100332	gish	6.93148	0.0362792	yes
FBtr0110835	wge	6.87211	0.0312948
FBtr0076440	CG32040	6.87005	0.0399674
FBtr0343560	CG44838	6.84054	0.0239968
FBtr0088902	Nop17l	6.83005	0.035226
FBtr0070992	CG3224	6.78304	0.0466812
FBtr0303278	CG42749	6.76099	0.0382141		potential background
FBtr0080312	CG6734	6.75441	0.047493
FBtr0089049	Gadd45	6.64046	0.0150399
FBtr0332964	raptor	6.6387	0.0162112
FBtr0084762	CG11791	6.62493	0.0176161
FBtr0078250	Pitslre	6.58983	0.047074
FBtr0073256	VhaM9.7-c	6.57907	0.0420905
FBtr0307191	nuf	6.56801	0.0458921
FBtr0077121	CG10576	6.56192	0.0185103
FBtr0086263	Cpr57A	6.53285	0.0205142
FBtr0070799	CG4119	6.52922	0.0404416
FBtr0080936	Prosbeta4	6.51611	0.0175161
FBtr0070714	Proc-R	6.50174	0.043637
FBtr0080231	Ge-1	6.50053	0.021792
FBtr0100883	mt:ND6	6.4987	0.0183733
FBtr0087575	RpS23	6.41375	0.0222456
FBtr0080398	CG6180	6.3887	0.0442927
FBtr0074617	wgn	6.36562	0.03415
FBtr0072449	Kr	6.36468	0.0339378
FBtr0113687	Gfat1	6.34905	0.0431757
FBtr0309245	AMPdeam	6.33235	0.0248423
FBtr0081061	Ptp36E	6.30715	0.0389327
FBtr0330323	CG43740	6.25906	0.0458148
FBtr0071447	flw	6.25882	0.0389327
FBtr0081596	Gld	6.22831	0.0389313
FBtr0472596	Gld	6.22831	0.0389313
FBtr0307065	ctp	6.2014	0.0271227		potential background
FBtr0087593	Cp1	6.18538	0.0267264
FBtr0071653	Egfr	6.17877	0.0284104
FBtr0088155	CG12384	6.16007	0.0348842
FBtr0073174	Eip63F-1	6.14973	0.0369238
FBtr0336884	Fas2	6.12401	0.0454942
FBtr0082719	CG8031	6.10215	0.0293166
FBtr0074353	CG9132	6.0716	0.0352627
FBtr0089218	CaMKII	5.96414	0.0351989
FBtr0082125	CG16779	5.91714	0.035226
FBtr0110968	Lsd-2	5.89131	0.0461803
FBtr0077019	CG10289	5.88952	0.040008		potential background
FBtr0070277	Scgdelta	5.85469	0.0375902
FBtr0336461	Doa	5.85275	0.0378585
FBtr0330172	CG11370	5.82727	0.0391302
FBtr0273393	ND-B17.2	5.76901	0.0416424
FBtr0333556	Lcp2	5.72066	0.043637
FBtr0084252	AP-2mu	5.71357	0.0486072
FBtr0300453	CG32638	5.66799	0.0475286
FBtr0075958	vih	5.66259	0.0454569
FBtr0070701	Usf	5.63535	0.0497406
FBtr0300008	CG42390	5.60428	0.0475286
FBtr0070401	Raf	5.60111	0.04922		potential background
FBtr0087363	CG11807	5.58334	0.0495199

## Sheet: depleted EC vs full EUd
Transcript	Gene Name	log2 FC	padj
FBtr0086994	mbl	-22.2115	2.18e-08
FBtr0306389	larp	-22.0801	2.63e-08
FBtr0344441	CG45076	-22.0556	2.59e-08
FBtr0073772	CG1640	-21.499	6.38e-08
FBtr0089207	Cals	-21.3345	7.42e-08
FBtr0072532	rno	-21.2606	8.26e-08
FBtr0071352	CG7766	-21.243	8.45e-08
FBtr0113692	Gfat1	-21.1814	9.7e-08
FBtr0075084	CG14073	-21.0982	1.1e-07
FBtr0079902	CG13124	-20.9497	1.39e-07
FBtr0089431	Sam-S	-20.9338	1.38e-07
FBtr0304831	nrm	-20.8866	1.53e-07
FBtr0306746	cnc	-20.8275	1.66e-07
FBtr0302846	Gfat1	-20.8078	1.71e-07
FBtr0080718	vig	-20.7884	1.7e-07
FBtr0334747	Csp	-20.7771	1.78e-07
FBtr0087696	drk	-20.7741	1.73e-07
FBtr0087831	Galphaq	-20.7666	1.75e-07
FBtr0082742	CG32473	-20.7421	1.88e-07
FBtr0073434	Hsp60A	-20.6875	2.03e-07
FBtr0339673	PAPLA1	-20.665	2.03e-07
FBtr0100148	CaMKII	-20.6576	2.04e-07
FBtr0340414	tay	-20.6492	2.15e-07
FBtr0075560	AGO2	-20.6477	2.15e-07
FBtr0078968	Gel	-20.6368	2.11e-07
FBtr0005088	Pp2A-29B	-20.6252	2.23e-07
FBtr0343857	fbp	-20.6091	2.28e-07
FBtr0089854	CG33298	-20.5991	2.32e-07
FBtr0345001	Msr-110	-20.5758	2.4e-07
FBtr0080976	CLIP-190	-20.5638	2.44e-07
FBtr0346437	Rab6	-20.5348	2.45e-07
FBtr0304813	CG43078	-20.5176	2.51e-07
FBtr0085912	eEF2	-20.5116	2.58e-07
FBtr0088845	Cul1	-20.5039	2.56e-07
FBtr0079026	Pgant5	-20.4991	2.57e-07
FBtr0302597	Rm62	-20.4968	2.65e-07
FBtr0331612	CG10803	-20.3881	3.01e-07
FBtr0334505	stac	-20.3829	3.15e-07
FBtr0301698	UGP	-20.2444	3.98e-07
FBtr0330722	Ziz	-19.0971	2.07e-06
FBtr0301340	bt	-12.7537	8.89e-05
FBtr0073421	sesB	-12.3519	0.000165637
FBtr0332835	CG43897	-12.2731	0.000196416
FBtr0329912	Zasp52	-11.9618	0.00030052
FBtr0080899	Mhc	-11.7651	0.000410072
FBtr0332834	CG43897	-10.9917	0.0012925
FBtr0332819	CG43897	-10.8447	0.00150717
FBtr0080898	Mhc	-10.4201	0.000523749
FBtr0300557	PMCA	-10.331	0.00295893
FBtr0332082	Pdp1	-10.2195	0.00343509
FBtr0332348	dpy	-9.99626	0.00451761
FBtr0332674	sls	-9.97626	0.00472017
FBtr0100410	GstD1	-9.96936	0.00472017
FBtr0332352	dpy	-9.86703	0.00544131
FBtr0344257	Su(Tpl)	-9.8089	0.00564146
FBtr0333191	CG9297	-9.80727	0.00623819
FBtr0084177	how	-9.64366	0.00696103
FBtr0333192	CG9297	-9.58153	0.00776813
FBtr0332823	CG43897	-9.57778	0.00776499
FBtr0089498	Gdh	-9.52998	0.00914824
FBtr0340304	CG8184	-9.48992	0.00820413
FBtr0083035	GlyS	-9.48352	0.00855875
FBtr0332067	Ldh	-9.42769	0.00884959
FBtr0073179	Ubi-p63E	-9.38321	0.0102319
FBtr0344283	ps	-9.37021	0.00951869
FBtr0332880	alpha-Spec	-9.33003	0.0099279
FBtr0310638	Pur-alpha	-9.24381	0.0110211
FBtr0345197	Thd1	-9.16967	0.0123653
FBtr0083233	Mhcl	-9.14671	0.012275
FBtr0308253	kis	-9.10727	0.0128434
FBtr0073944	sbm	-9.09735	0.0405024
FBtr0301354	if	-9.09632	0.0132958
FBtr0079002	Col4a1	-9.08593	0.0136858
FBtr0304692	Nup358	-9.06412	0.0144463
FBtr0307041	Ncoa6	-9.03968	0.0138002
FBtr0339459	Ndg	-8.99795	0.0145284
FBtr0081512	crc	-8.98128	0.0146812
FBtr0343152	Tig	-8.97632	0.015286
FBtr0304572	RyR	-8.97154	0.0151393
FBtr0301180	larp	-8.96192	0.0149717
FBtr0305260	porin	-8.94849	0.0151524
FBtr0076546	Argk	-8.93543	0.0153026
FBtr0087833	Galphaq	-8.92875	0.0166765
FBtr0300796	CG1674	-8.91252	0.0156819
FBtr0077096	Usp47	-8.90096	0.0159218
FBtr0100147	CaMKII	-8.86072	0.0166765
FBtr0089496	Gdh	-8.842	0.0189251
FBtr0342811	trolL	-8.83844	0.0183141
FBtr0077132	Msr-110	-8.82061	0.0177662
FBtr0333261	dlg1	-8.80151	0.0178159
FBtr0340314	CG4239	-8.78553	0.017906
FBtr0300555	PMCA	-8.78451	0.0183813
FBtr0301961	sky	-8.74384	0.0188265
FBtr0078761	CG2519	-8.74377	0.0186921
FBtr0079490	LanB1	-8.73495	0.0188534
FBtr0111119	Nipped-B	-8.7112	0.019603
FBtr0073608	Hsc70-3	-8.70139	0.0195214
FBtr0302595	PAPLA1	-8.70083	0.0202797
FBtr0082106	Kap-alpha3	-8.6949	0.0196266
FBtr0070244	Atf3	-8.68772	0.0197212
FBtr0330391	Atf3	-8.68772	0.0197212
FBtr0332155	Gbs-76A	-8.67212	0.0216964
FBtr0310346	mbl	-8.66532	0.0201464
FBtr0333700	Cals	-8.65203	0.0214376
FBtr0086942	eIF3b	-8.63262	0.0210378
FBtr0304836	nrm	-8.6251	0.0215515
FBtr0344368	CG45050	-8.61935	0.0211207
FBtr0078748	kra	-8.60078	0.0215515
FBtr0074180	Chc	-8.54247	0.0231545
FBtr0309319	Rm62	-8.52066	0.0234693
FBtr0078171	l(2)gl	-8.49611	0.023955
FBtr0345509	Scgdelta	-8.49481	0.0238836
FBtr0333474	mei-P26	-8.49394	0.0242983
FBtr0332057	kst	-8.49128	0.0250259
FBtr0344361	CG45049	-8.42188	0.0274169
FBtr0070617	Vap33	-8.42089	0.0254278
FBtr0337053	Hsc70-4	-8.40976	0.0266563
FBtr0343595	Nipsnap	-8.39502	0.0267399
FBtr0114453	CRMP	-8.38281	0.026479
FBtr0071121	fs(1)h	-8.37804	0.0265179
FBtr0331404	Sf3b3	-8.37062	0.0266563
FBtr0309115	hts	-8.3386	0.0278185
FBtr0301203	CG8547	-8.33857	0.0283239
FBtr0086152	Vha16-1	-8.33332	0.0314617
FBtr0086207	coro	-8.33167	0.0295932
FBtr0340172	tweek	-8.32703	0.0339558
FBtr0343132	lolaA	-8.31627	0.0281118
FBtr0082948	trx	-8.30606	0.0311358
FBtr0301313	Zasp52	-8.29732	0.0285891
FBtr0334943	mask	-8.29451	0.0294084
FBtr0333161	anne	-8.29132	0.0362924
FBtr0078750	kra	-8.28101	0.0290088
FBtr0346586	CG8677	-8.2803	0.0290088
FBtr0082102	Scm	-8.27349	0.0292277
FBtr0333888	Fhos	-8.27004	0.0292992
FBtr0342739	Vap33	-8.24908	0.030107
FBtr0085205	wdb	-8.24383	0.0300844
FBtr0310044	Xbp1	-8.23097	0.0337274
FBtr0084562	mask	-8.2012	0.0312859
FBtr0332843	ben	-8.19104	0.0315226
FBtr0308297	PlexB	-8.16732	0.0334603
FBtr0345336	lid	-8.14428	0.0329643
FBtr0302162	uif	-8.1363	0.0339558
FBtr0113270	CG7029	-8.1332	0.033855
FBtr0089434	Sam-S	-8.13113	0.0334032
FBtr0301892	RIC-3	-8.12567	0.0364047
FBtr0112570	shakB	-8.121	0.0338719
FBtr0346646	eIF3a	-8.11489	0.036417
FBtr0089096	gw	-8.11301	0.0358103
FBtr0306690	CAP	-8.08779	0.0345401
FBtr0307326	Mitf	-8.08197	0.0346899
FBtr0344980	teq	-8.07476	0.0384382
FBtr0089583	osa	-8.07417	0.0362924
FBtr0340427	Lsd-2	-8.06613	0.035239
FBtr0086783	stau	-8.06469	0.0358943
FBtr0332179	CdGAPr	-8.0645	0.0358103
FBtr0088871	ACC	-8.06013	0.0358103
FBtr0080232	Ge-1	-8.04505	0.0358103
FBtr0306016	Nhe2	-8.04252	0.0358605
FBtr0273446	Patronin	-8.03677	0.0363791
FBtr0087698	drk	-8.03153	0.036417
FBtr0308687	CG2765	-8.02711	0.0362924
FBtr0300812	sals	-8.02631	0.0380875
FBtr0299791	C3G	-8.01684	0.0369324
FBtr0342711	Zasp52	-8.01276	0.0367386
FBtr0345314	SkpA	-8.01203	0.0367386
FBtr0290197	CG13124	-8.00763	0.0376034
FBtr0075505	dbo	-7.9834	0.0376034
FBtr0332829	CG43897	-7.97672	0.0376037
FBtr0078966	aux	-7.97513	0.0377158
FBtr0071813	Gp150	-7.97329	0.038223
FBtr0079295	Tango1	-7.96958	0.0378095
FBtr0305091	Asph	-7.96686	0.0433245
FBtr0070985	CG3168	-7.96501	0.0381662
FBtr0340158	Nup153	-7.96365	0.0383072
FBtr0100394	Mi-2	-7.95929	0.0383947
FBtr0075081	Indy	-7.95914	0.0381296
FBtr0345031	LanB2	-7.95833	0.0380765
FBtr0332635	tral	-7.95801	0.0380765
FBtr0302492	subdued	-7.9474	0.0382256
FBtr0332684	sls	-7.93802	0.00730857
FBtr0079570	Bsg	-7.93281	0.0400256
FBtr0084507	KrT95D	-7.9271	0.038948
FBtr0088073	Tret1-1	-7.91178	0.0396265
FBtr0071461	nocte	-7.90459	0.0395276
FBtr0347213	Mical	-7.89987	0.0405024
FBtr0083657	Vha100-2	-7.89773	0.0413453
FBtr0086822	Mapmodulin	-7.87473	0.0406174
FBtr0290206	MTA1-like	-7.86101	0.0408627
FBtr0071994	CNBP	-7.84453	0.043171
FBtr0300598	ATPCL	-7.8434	0.0437414
FBtr0114586	egl	-7.84286	0.0418606
FBtr0333751	Tlk	-7.82502	0.0423271
FBtr0073422	sesB	-7.82309	0.0421826
FBtr0073072	kst	-7.80648	0.0441672
FBtr0332707	JIL-1	-7.79763	0.0436564
FBtr0300547	Csk	-7.79749	0.0433161
FBtr0089304	for	-7.78471	0.0436652
FBtr0332929	Asx	-7.78138	0.043886
FBtr0076782	Pdp1	-7.78034	0.0456221
FBtr0114613		-7.77399	0.0439145
FBtr0079125	Hel25E	-7.77352	0.0439145
FBtr0344377	Atx2	-7.76565	0.0441672
FBtr0299587	Nup153	-7.76539	0.0450833
FBtr0332879	alpha-Spec	-7.76114	0.0455093
FBtr0310057	RIC-3	-7.75983	0.0443084
FBtr0303198	gce	-7.75655	0.0454552
FBtr0303999	Tao	-7.75262	0.0446565
FBtr0331216	LUBEL	-7.74117	0.0452967
FBtr0332113	CG11486	-7.73542	0.0456346
FBtr0082804	B52	-7.73056	0.0454722
FBtr0083917	H	-7.72566	0.0455093
FBtr0301592	shot	-7.72198	0.0469164
FBtr0345849	CG42671	-7.71871	0.0461957
FBtr0302777	Lmpt	-7.71727	0.0457384
FBtr0344262	CG4538	-7.71382	0.0469164
FBtr0333313	dnc	-7.71211	0.0461957
FBtr0082786	Act87E	-7.70206	0.0470895
FBtr0088451	Sec24AB	-7.70081	0.0466967
FBtr0079861	jp	-7.67697	0.0492408
FBtr0339900	gro	-7.67336	0.0470895
FBtr0334894	Nup98-96	-7.65478	0.0485505
FBtr0076268	tna	-7.65455	0.0477937
FBtr0074721	CG14200	-7.64358	0.0483114
FBtr0335026	alt	-7.64039	0.0489145
FBtr0074921	Rab8	-7.64004	0.0486231
FBtr0331328	Tep4	-7.63793	0.0485827
FBtr0331336	Hk	-7.63486	0.0486001
FBtr0344265	Itp-r83A	-7.62992	0.0489263
FBtr0088459	PCB	-7.6267	0.0489667
FBtr0079179	ifc	-7.6212	0.0490062
FBtr0305071	gish	-7.61322	0.0492408
FBtr0077837	papi	-7.60734	0.049453
FBtr0070896	Spt6	-7.60692	0.0494396
FBtr0334748	Srpk79D	-7.04212	0.0469164
FBtr0114595	CG7766	-6.78997	0.0497569

## Sheet: enriched EC vs subset EUd
Transcript	Gene Name	log2 FC	padj
FBtr0070490	w	29.8104	2.20945e-13
FBtr0344545	SclA	29.0833	1.25556e-11
FBtr0073943	CG9413	28.3033	3.5968e-11
FBtr0304997	Ect4	27.7809	6.98211e-11
FBtr0332947	eEF1beta	27.5486	7.09196e-11
FBtr0084901	CG5028	27.533	7.09196e-11
FBtr0308245	CG3376	27.3981	7.09196e-11
FBtr0331303	CG3711	27.3874	3.18031e-12
FBtr0306239	CG18812	27.3783	2.20338e-12
FBtr0345162	CkIalpha	27.3766	7.09196e-11
FBtr0339548	E23	27.3622	7.09196e-11
FBtr0085782	stops	27.3372	7.09196e-11
FBtr0076775	Pdp1	27.3324	7.09196e-11
FBtr0073267	ens	27.2918	7.09196e-11
FBtr0112994	CG4829	27.2734	2.20338e-12
FBtr0301421	l(2)01289	27.2389	7.09196e-11
FBtr0074314	mthl1	27.2317	3.28966e-12
FBtr0075037	CG3797	27.226	7.09196e-11
FBtr0334563	Dys	27.2163	7.09196e-11
FBtr0089447	CG32000	27.175	7.09196e-11
FBtr0332324	Rat1	27.1141	7.09196e-11
FBtr0333235	Edem2	27.1085	7.09196e-11
FBtr0079955	CG5708	27.1085	3.36608e-12
FBtr0088713	CG8740	27.093	7.09196e-11
FBtr0086085	sxc	27.083	7.09196e-11
FBtr0089214	Zyx	27.0417	7.09196e-11
FBtr0340445	AMPdeam	27.0315	7.09196e-11
FBtr0074137	exd	26.9327	7.21215e-11
FBtr0071360	RpS28b	26.9316	7.21215e-11
FBtr0075557	CrebA	26.9316	7.21215e-11
FBtr0085305	CG9988	26.9206	7.21215e-11
FBtr0332122	CG3764	26.9059	7.21215e-11
FBtr0070466	sgg	26.8822	7.41657e-11
FBtr0309204	Calx	26.8805	7.41657e-11
FBtr0075175	CG7564	26.8193	7.80994e-11
FBtr0304747	Lis-1	26.7907	7.80994e-11
FBtr0070404	CG2841	26.7451	7.80994e-11
FBtr0334134	CG44002	26.7451	7.80994e-11
FBtr0342973	CG4928	26.7303	7.80994e-11
FBtr0113439	CG32581	26.6546	8.22456e-11
FBtr0088178	Fbl6	26.5966	8.7515e-11
FBtr0305587	Fs(2)Ket	26.5144	9.68132e-11
FBtr0079977	CG31717	26.5047	9.57747e-11
FBtr0100551	Proc-R	26.4302	9.85364e-11
FBtr0091493	Vmat	26.4203	9.85364e-11
FBtr0113400	CG31219	26.4121	9.85364e-11
FBtr0305081	Cirl	26.3918	9.96172e-11
FBtr0344137	mahe	26.3778	9.96267e-11
FBtr0081393	TM9SF2	26.3494	1.00654e-10
FBtr0085321	fkh	26.341	1.00654e-10
FBtr0086746	CG10915	26.3316	1.00654e-10
FBtr0305147	wap	26.2924	1.12624e-10
FBtr0332264	Patronin	26.2921	1.1035e-10
FBtr0073491	dlg1	26.2852	1.12624e-10
FBtr0333959	RhoGEF3	26.2722	1.08424e-10
FBtr0302637	Pka-R1	26.2469	1.08424e-10
FBtr0332367	CG8086	26.2358	1.12624e-10
FBtr0082941	NK7.1	26.2294	1.12624e-10
FBtr0073947	CG14411	26.2227	1.12624e-10
FBtr0301615	sr	26.2158	1.12624e-10
FBtr0330305	spg	26.2108	1.12624e-10
FBtr0086209	coro	26.2076	1.12624e-10
FBtr0332478	mxt	26.1672	1.12624e-10
FBtr0346634	gem	26.1541	1.12624e-10
FBtr0452137	CG46319	26.1541	1.12624e-10
FBtr0076515	CG5026	26.1176	1.12624e-10
FBtr0082155	FBXO11	26.1117	1.12624e-10
FBtr0070124	SkpA	26.0886	1.12624e-10
FBtr0302706	CG42672	26.02	1.19467e-10
FBtr0344178	Pde8	26.0123	1.12624e-10
FBtr0111101	Dscam1	26.0043	1.12624e-10
FBtr0333521	nej	25.9885	1.12624e-10
FBtr0078155	CG3164	25.9683	1.12624e-10
FBtr0074274	Traf-like	25.9621	1.12624e-10
FBtr0299762	CG42321	25.9506	1.12624e-10
FBtr0307040	Ncoa6	25.9497	1.53934e-10
FBtr0303376	CG2187	25.9455	1.12624e-10
FBtr0087359	CG8180	25.9415	1.12624e-10
FBtr0343173	CG9572	25.9226	1.18939e-10
FBtr0301516	Pkc98E	25.9124	1.16228e-10
FBtr0087557	Obp50a	25.8871	1.18939e-10
FBtr0100457	Stat92E	25.8704	8.03532e-11
FBtr0078222	CG32428	25.8421	1.19467e-10
FBtr0329955	Khc-73	25.8421	1.19467e-10
FBtr0329957	Khc-73	25.8421	1.19467e-10
FBtr0332722	kug	25.8263	1.20873e-10
FBtr0073930	CG14414	25.7939	1.64603e-10
FBtr0080107	CG17107	25.7934	1.64603e-10
FBtr0335223	Ace	25.7726	1.29637e-10
FBtr0332983	CG7120	25.7374	1.70617e-10
FBtr0344030	ctrip	25.6817	1.42339e-10
FBtr0082093	p24-2	25.6721	1.51734e-10
FBtr0290262	CLIP-190	25.6708	1.64603e-10
FBtr0305950	Lar	25.6468	1.69466e-10
FBtr0087474	Rpn6	25.6318	1.69466e-10
FBtr0089961	Tm1	25.6262	9.57747e-11
FBtr0077346	Usp2	25.6129	1.51734e-10
FBtr0078950	CG9855	25.6026	1.5237e-10
FBtr0307167	zfh2	25.5931	1.53098e-10
FBtr0089965	Tm1	25.5418	1.64603e-10
FBtr0089509	Atpalpha	25.5416	9.85364e-11
FBtr0304977	Pep	25.5392	1.76081e-10
FBtr0347214	Mical	25.5276	2.17537e-10
FBtr0075862	sens	25.491	1.67661e-10
FBtr0273368	CG7504	25.4607	1.79023e-10
FBtr0310536	Slip1	25.4455	1.70617e-10
FBtr0343845	CG5556	25.4224	1.80406e-10
FBtr0302661	rdgA	25.4156	1.04907e-10
FBtr0078494	Csp	25.3734	1.7905e-10
FBtr0345163	CkIalpha	25.3442	1.83801e-10
FBtr0071837	dnr1	25.3238	1.86418e-10
FBtr0088413	14-3-3zeta	25.2727	2.27995e-10
FBtr0342817	trol	25.2181	1.40646e-10
FBtr0330263	CG43736	25.1993	1.12624e-10
FBtr0113483	tmod	25.1765	1.12624e-10
FBtr0082855	sqd	25.1529	2.21686e-10
FBtr0332908	Asator	25.1478	1.12624e-10
FBtr0074232	nonA	25.1403	2.24926e-10
FBtr0299646	Nedd4	25.1067	1.12624e-10
FBtr0085698	Spn100A	25.0914	1.12624e-10
FBtr0347105	Fmr1	25.074	1.12624e-10
FBtr0305617	CR10102	25.061	1.19467e-10
FBtr0331173	roq	25.0406	2.44939e-10
FBtr0080906	Mhc	25.0343	2.45569e-10
FBtr0331200	CG42238	25.0056	2.53115e-10
FBtr0344427	CG45066	24.9031	2.8524e-10
FBtr0339907	CG42671	24.8755	2.94532e-10
FBtr0300270	heph	24.8713	1.34806e-10
FBtr0086011	EcR	24.87	1.34806e-10
FBtr0080844	cact	24.8648	2.94532e-10
FBtr0300931	tyf	24.8435	1.48909e-10
FBtr0290209	fray	24.7813	1.48909e-10
FBtr0079175	eIF4A	24.7485	3.28482e-10
FBtr0114366	elav	24.6978	1.59278e-10
FBtr0076322	CG8177	24.6209	3.70112e-10
FBtr0073476	Klp10A	24.6112	1.69466e-10
FBtr0080050	Mdh1	24.5894	1.70617e-10
FBtr0071174	CG10555	24.5892	1.70617e-10
FBtr0343417	mts	24.5644	3.94812e-10
FBtr0070739	ovo	24.559	1.76081e-10
FBtr0334479	Hcf	24.5504	1.76081e-10
FBtr0089368	ChAT	24.5273	1.7905e-10
FBtr0070044	CkIIalpha	24.5251	4.16986e-10
FBtr0336853	CG44195	24.5152	4.2117e-10
FBtr0346538	Claspin	24.4839	1.85666e-10
FBtr0088743	Lcp3	24.4748	4.45553e-10
FBtr0085191	Mtl	24.4714	1.86611e-10
FBtr0085322	CG1646	24.4512	4.60039e-10
FBtr0333544	frtz	24.4258	1.98665e-10
FBtr0087348	fus	24.4089	2.01259e-10
FBtr0081440	sky	24.4029	2.01259e-10
FBtr0330258	CG43739	24.4029	2.01259e-10
FBtr0335183	Piezo	24.3776	2.07768e-10
FBtr0332571	CG4629	24.3664	2.09753e-10
FBtr0334294	slo	24.3588	2.10783e-10
FBtr0304599	Nop60B	24.3252	2.21592e-10
FBtr0085099	Lerp	24.2884	2.26941e-10
FBtr0302979	GLS	24.2745	2.27995e-10
FBtr0333931	slmb	24.2722	2.27995e-10
FBtr0082042	GstZ2	24.2588	2.3144e-10
FBtr0308128	sd	24.2305	2.4054e-10
FBtr0290320	wrd	24.2222	2.41651e-10
FBtr0307325	cac	24.2074	2.44939e-10
FBtr0309219	CG15312	24.1952	2.45569e-10
FBtr0113129	CG11486	24.1913	6.4466e-10
FBtr0334940	eIF4B	24.1642	2.55215e-10
FBtr0074443	Fim	24.1609	9.58728e-10
FBtr0304953	CG16833	24.1481	2.59366e-10
FBtr0071826	VepD	24.13	2.65198e-10
FBtr0307285	CG2841	24.1293	2.94532e-10
FBtr0085161	CG5938	24.1208	2.68107e-10
FBtr0339715	EMC1	24.1187	3.13294e-10
FBtr0076340	CG8108	24.0793	1.09973e-09
FBtr0336819	fon	24.0732	3.17015e-10
FBtr0073404	Ork1	24.072	2.8524e-10
FBtr0113679	eIF4B	24.0654	1.12069e-09
FBtr0070822	Act5C	24.0634	2.86444e-10
FBtr0331738	oc	24.0449	7.81891e-10
FBtr0301399	for	24.0334	2.94532e-10
FBtr0340705	Spt20	24.0285	2.94532e-10
FBtr0078153	CG3164	24.0229	2.95425e-10
FBtr0084910	SppL	24.0065	2.99596e-10
FBtr0075451	Taf4	24.0065	2.99596e-10
FBtr0088508	Pdk	24.004	3.6273e-10
FBtr0073747	hep	23.9695	3.14376e-10
FBtr0082315	TkR86C	23.9601	3.66561e-10
FBtr0071590	MFS16	23.9553	3.17015e-10
FBtr0307020	CG15130	23.9531	3.17015e-10
FBtr0086776	lolal	23.9225	3.28616e-10
FBtr0077242	Mgstl	23.9195	3.28616e-10
FBtr0331222	LUBEL	23.9106	3.29604e-10
FBtr0072351	Ssl	23.9106	3.29604e-10
FBtr0081730	CG9727	23.8989	3.31501e-10
FBtr0330192	CG9727	23.8989	3.31501e-10
FBtr0083801	CG6184	23.897	3.31501e-10
FBtr0071727	Gr58c	23.892	3.32597e-10
FBtr0343831	Pde11	23.8741	3.40363e-10
FBtr0078662	CG2017	23.8675	3.4219e-10
FBtr0332984	Unr	23.8385	1.48943e-09
FBtr0084563	mask	23.7845	3.81397e-10
FBtr0089640	Caper	23.7831	3.81397e-10
FBtr0071122	fs(1)h	23.781	1.46136e-09
FBtr0330238	Dgk	23.7678	1.14895e-09
FBtr0346954	Dgk	23.7678	1.14895e-09
FBtr0301526	Pxd	23.7585	3.94812e-10
FBtr0333955	RhoGEF3	23.7041	1.27589e-09
FBtr0300443	Mkk4	23.6387	4.62502e-10
FBtr0306100	sals	23.6387	4.62502e-10
FBtr0299825	CAP	23.6202	4.74293e-10
FBtr0089716	pnt	23.5926	4.94e-10
FBtr0076846	qm	23.5426	5.33683e-10
FBtr0072288	CG10339	23.5285	5.43238e-10
FBtr0333064	Galphao	23.4837	5.79291e-10
FBtr0340276	OstDelta	23.4837	5.79291e-10
FBtr0071294	AP-1gamma	23.4586	6.01102e-10
FBtr0332562	ab	23.4545	6.02208e-10
FBtr0309371	Spn42De	23.4295	6.4466e-10
FBtr0308088	dlg1	23.4169	6.4466e-10
FBtr0084410	RpS3	23.4048	6.4466e-10
FBtr0072572	mthl10	23.3853	6.56823e-10
FBtr0070422	SmydA-8	23.3853	6.56823e-10
FBtr0112703	CG34417	23.3044	8.99622e-10
FBtr0333405	tai	23.3003	7.53876e-10
FBtr0084534	spas	23.2851	7.70087e-10
FBtr0333010	CG14401	23.2255	8.43359e-10
FBtr0076698	CG8006	23.2189	8.4937e-10
FBtr0309114	hts	23.1957	1.28737e-09
FBtr0336451	LpR2	23.1774	9.03521e-10
FBtr0301410	HmgD	23.1741	9.0416e-10
FBtr0112577	Glut4EF	23.1274	1.14895e-09
FBtr0335034	CG12075	23.0272	1.67749e-09
FBtr0303914	ctrip	22.9762	1.83054e-09
FBtr0081009	Dif	22.7807	8.01075e-09
FBtr0305571	unk	22.1857	5.68459e-09
FBtr0343486	pio	22.1857	5.68459e-09
FBtr0081445	sky	22.0261	8.07568e-09
FBtr0332401	IntS6	22.0261	8.07568e-09
FBtr0330653	spen	17.2139	3.43808e-07
FBtr0302776	Lmpt	16.6577	1.13092e-06
FBtr0334626	4E-T	16.5913	2.19748e-06
FBtr0332114	zormin	16.189	2.65713e-06
FBtr0309881	CG32795	15.9631	4.94107e-06
FBtr0089589	spin	15.8192	3.31062e-05
FBtr0333608	CG9674	15.6948	8.85866e-06
FBtr0306008	Scm	15.677	6.66158e-06
FBtr0347556	Nipped-A	15.6463	5.69004e-06
FBtr0301710	CG6700	15.6172	1.38217e-05
FBtr0083387	abd-A	15.5676	7.47717e-06
FBtr0335049	Fmr1	15.5096	9.87081e-06
FBtr0087887	Sin3A	15.4376	1.38217e-05
FBtr0083034	Mf	15.4127	1.9549e-05
FBtr0072730	Rac1	15.2658	2.80207e-05
FBtr0301922	up	15.0141	0.000184679
FBtr0333108	rhea	14.9837	1.54301e-05
FBtr0086173	Tsp42Ea	14.8948	2.94147e-05
FBtr0345507	Atf3	14.8131	2.52932e-05
FBtr0074677	Vav	14.7977	3.53343e-05
FBtr0307879	Hk	14.7835	3.19866e-05
FBtr0083804	Vha13	14.7745	0.000258014
FBtr0336755	tgo	14.6978	6.57793e-05
FBtr0081253	ref(2)P	14.6618	0.000158026
FBtr0304863	bru2	14.5973	3.33383e-05
FBtr0307488	nocte	14.5931	6.01038e-05
FBtr0083914	H	14.5867	0.000363204
FBtr0089511	Atpalpha	14.5534	0.000855381
FBtr0304057	jp	14.5321	0.00028061
FBtr0310447	Asph	14.4212	8.90326e-05
FBtr0070300	Adar	14.3198	4.42123e-05
FBtr0085350	Inx3	14.2966	5.75097e-05
FBtr0073079	ythdc1	14.2888	7.78337e-05
FBtr0332002	crc	14.2774	9.22243e-05
FBtr0088554	Non1	14.2453	0.00023909
FBtr0072172	eEF5	14.1898	3.93083e-05
FBtr0331712	Pdcd4	14.1884	7.40796e-05
FBtr0076616	Gug	14.1828	0.000172998
FBtr0333343	Hr4	14.149	5.21642e-05
FBtr0111120	RpL38	14.1276	6.12803e-05
FBtr0305303	pyd	14.0912	6.76117e-05
FBtr0299847	Camta	14.0863	6.57793e-05
FBtr0073705	ade5	14.0632	0.000134752
FBtr0303844	slpr	14.0158	7.56753e-05
FBtr0335200	Mitofilin	13.8175	0.000810937
FBtr0301390	dsd	13.7118	0.000201265
FBtr0088098	shn	13.6686	0.000830071
FBtr0087072	Psi	13.6476	0.000421213
FBtr0303228	ttk	13.56	0.000203374
FBtr0307327	Mitf	13.5468	5.14285e-05
FBtr0303032	Zip99C	13.5273	0.000223331
FBtr0336916	cos	13.4792	0.000280914
FBtr0079086	tkv	13.4699	0.000508117
FBtr0331765	gce	13.4027	0.000146579
FBtr0075518	Hip14	13.4011	0.000230341
FBtr0330161	Hip14	13.4011	0.000230341
FBtr0308334	RpL15	13.3899	7.79006e-05
FBtr0074148	eIF5	13.3626	0.000172998
FBtr0332370	nrv1	13.3448	0.000211005
FBtr0344764	Daxx	13.2878	0.000212357
FBtr0337057	gro	13.2553	0.000184679
FBtr0100008	kibra	13.2532	0.00143019
FBtr0078169	l(2)gl	13.2424	0.000272428
FBtr0088639	RyR	13.2389	0.00019232
FBtr0330646	CG4822	13.2325	0.000674117
FBtr0079071	vri	13.1824	0.00112882
FBtr0089902	Pten	13.1316	0.000210355
FBtr0113700	rl	13.1014	0.000519777
FBtr0332878	alpha-Spec	13.0236	0.000239154
FBtr0085846	Ir100a	13.0163	0.00365995
FBtr0301545	Rip11	12.9674	0.00234473
FBtr0392899	Usp2	12.9391	0.00156157
FBtr0334161	CG31689	12.8876	0.00042735
FBtr0078938	CG31523	12.8398	0.00216978
FBtr0089350	lola	12.833	0.000801523
FBtr0084953	Nf1	12.8111	0.000562483
FBtr0085875	Map205	12.7905	0.000346681
FBtr0333043	ome	12.7033	0.00483567
FBtr0070909	Marf	12.6873	0.00118545
FBtr0334078	drpr	12.6502	0.0010661
FBtr0346677	Sdic3	12.6404	0.00054922
FBtr0084122	CG15498	12.6094	0.00525398
FBtr0083702	Xrp1	12.5604	0.00383554
FBtr0079568	Bsg	12.5559	0.000516521
FBtr0075268	Nc73EF	12.4038	0.000588634
FBtr0346074	Cpr65Au	12.3453	0.00659778
FBtr0299923	CG14464	12.344	0.00351282
FBtr0330659	aop	12.3414	0.00179736
FBtr0070149	CG13361	12.3339	0.00665279
FBtr0079154	CG9021	12.2311	0.00537006
FBtr0290010	CG34126	12.1875	0.00231888
FBtr0333309	fs(1)h	12.1718	0.000844624
FBtr0307164	dtn	12.1325	0.00212454
FBtr0329969	Ncoa6	12.0988	0.00123104
FBtr0081016	CadN	12.0111	0.00567033
FBtr0077839	papi	12.0068	0.00210281
FBtr0074713	Pfrx	11.9954	0.00155634
FBtr0306090	CG12814	11.9759	0.00262318
FBtr0306748	cnc	11.9287	0.00344719
FBtr0330372	cnc	11.9287	0.00344719
FBtr0075998	Nrx-IV	11.9165	0.00425673
FBtr0086053	ZnT41F	11.8963	0.0043355
FBtr0086067	CG30438	11.8739	0.00441439
FBtr0332699	CG42674	11.8306	0.00761027
FBtr0084512	GluProRS	11.7984	0.00344719
FBtr0332378	CG32547	11.7808	4.7517e-05
FBtr0088638	RyR	11.7801	0.00058914
FBtr0340028	Top3beta	11.7655	0.00352149
FBtr0071197	CG1440	11.7585	0.00401398
FBtr0331392	mwh	11.7541	0.00402193
FBtr0072044	CG30412	11.7358	0.00504521
FBtr0305208	Shab	11.7133	0.00418937
FBtr0310365	htk	11.713	0.00515292
FBtr0076117	CG32087	11.6614	0.0053937
FBtr0083327	CG14892	11.6203	0.00561413
FBtr0070948	pigs	11.6179	0.00561413
FBtr0300531	Pka-R1	11.5798	0.00126896
FBtr0082949	trx	11.5776	0.00304517
FBtr0079505	CG13796	11.5396	0.00601037
FBtr0336832	CG3036	11.5103	0.00325987
FBtr0306632	Fhos	11.431	0.00951379
FBtr0076237	JIL-1	11.4062	0.00350291
FBtr0081888	bel	11.3904	0.00464079
FBtr0079427	Rab30	11.3186	0.00742334
FBtr0087206	Rrp42	11.2955	0.0115478
FBtr0339690	CG8184	11.2765	0.00351593
FBtr0337104	Rfx	11.2694	0.00775112
FBtr0086569	sano	11.199	0.0116011
FBtr0344564	sano	11.199	0.0116011
FBtr0077141	CG13285	11.179	0.00844531
FBtr0301881	CG15930	11.1737	0.0127507
FBtr0332006	CG43798	11.1656	0.00851945
FBtr0071820	Rtf1	11.1622	0.00852748
FBtr0334995	CG17883	11.051	0.0141995
FBtr0433497	Rbp	11.0244	0.00965929
FBtr0089091	CG11360	11.0076	0.0059675
FBtr0340197	sdk	10.9881	0.00684192
FBtr0340024	CG15706	10.9677	0.0101899
FBtr0085251	mino	10.9514	0.00567033
FBtr0084390	CG4467	10.9288	7.88797e-05
FBtr0331376	CG9265	10.8721	0.0110526
FBtr0301240	CG9650	10.8471	0.0165046
FBtr0330206	CG3638	10.8434	0.00947809
FBtr0346960	CG3638	10.8434	0.00947809
FBtr0330155	Tl	10.8181	0.00758723
FBtr0340207	CG3038	10.8171	0.0222024
FBtr0100481	CG9510	10.8055	0.00880788
FBtr0301847	NKAIN	10.7463	0.0335111
FBtr0340289	rdgB	10.7023	0.00143019
FBtr0308502	woc	10.6997	0.034319
FBtr0084595	Miro	10.6976	0.0108624
FBtr0336758	Kdm2	10.6783	0.0131356
FBtr0100315	CadN	10.6757	0.0344372
FBtr0330303	spg	10.6757	0.0344372
FBtr0343155	CG31637	10.6741	0.0110524
FBtr0072865	dre4	10.6545	0.013428
FBtr0083193	rec	10.6493	0.00849266
FBtr0342690	CG12484	10.6449	0.0134656
FBtr0073591	Sclp	10.631	0.00480917
FBtr0087267	Pex11	10.5732	0.00359412
FBtr0302278	CG42637	10.5605	0.0145131
FBtr0302281	Gyc76C	10.5605	0.0145131
FBtr0074456	par-6	10.5257	0.0106566
FBtr0100332	gish	10.5137	0.0151555
FBtr0082196	Fmr1	10.4964	0.0321992
FBtr0335048	Fmr1	10.4964	0.0321992
FBtr0083935	CG4000	10.4656	0.022985
FBtr0073848	CG2691	10.4474	0.0331919
FBtr0307375	Cht6	10.4406	0.0393186
FBtr0079664	Akap200	10.391	0.034319
FBtr0070467	sgg	10.3827	0.0405696
FBtr0305086	Dab	10.3737	0.0344372
FBtr0306691	CAP	10.3678	0.0344372
FBtr0078156	CG4822	10.3588	0.00440009
FBtr0083107	h-cup	10.3383	0.0350585
FBtr0340059	Hmgs	10.3383	0.0350585
FBtr0071906	YME1L	10.3383	0.0350585
FBtr0113465	upd3	10.3219	0.0164827
FBtr0300039	PDZ-GEF	10.3165	0.0152122
FBtr0306802	Zip42C.2	10.2836	0.0360264
FBtr0343642	NimA	10.2649	0.0364381
FBtr0075444	ClC-c	10.2523	0.036785
FBtr0342913	noc	10.2495	0.0270278
FBtr0339346	CG42326	10.2417	0.00196212
FBtr0070685	Pp2C1	10.2269	0.043618
FBtr0070583	Rala	10.2267	0.0371731
FBtr0073957	be	10.2267	0.0371731
FBtr0113254	CG15923	10.2043	0.0134656
FBtr0330028	CG15923	10.2043	0.0134656
FBtr0300884	Gyf	10.2031	0.0166118
FBtr0077500	slp2	10.1631	0.0127507
FBtr0299891	Pka-R1	10.1596	0.0450144
FBtr0334928	Mf	10.1347	0.0148024
FBtr0301629	ergic53	10.1336	0.0394285
FBtr0084403	unk	10.1128	0.0398933
FBtr0308856	CG43427	10.1101	0.0141995
FBtr0342986	Gp150	10.0736	0.00266397
FBtr0335491	Slob	10.0703	0.0407923
FBtr0083822	CG4770	10.0675	0.0300183
FBtr0333067	Pfk	10.0623	0.0344372
FBtr0333450	CG15822	10.0522	0.0470342
FBtr0331627	Adat1	10.034	0.0412691
FBtr0301607	Ir76a	10.0042	0.0417543
FBtr0084949	boss	10.0038	0.0314535
FBtr0305061	brp	10.0025	0.0141995
FBtr0306810	CG8950	9.96608	0.0428504
FBtr0332670	CG13937	9.94916	0.0338035
FBtr0300967	CdGAPr	9.92695	0.0438102
FBtr0085895	His-Psi:CR31614	9.911	0.0443668
FBtr0345926	Sdic2	9.89487	0.0447498
FBtr0309828	Wdr62	9.86089	0.0157122
FBtr0086733	Spn55B	9.84993	0.0176533
FBtr0087176	Vha44	9.81994	0.0460794
FBtr0100277	trx	9.81994	0.0460794
FBtr0331569	atk	9.81994	0.0460794
FBtr0303845	Mhcl	9.81137	0.0461085
FBtr0112973	CG12645	9.79408	0.0464725
FBtr0079303	CG11221	9.75333	0.0230356
FBtr0070415	CG3078	9.72717	0.0110105
FBtr0339407	Sec24AB	9.71578	0.0296461
FBtr0078189	fbl	9.69002	0.0386578
FBtr0335006	dgt1	9.67928	0.0268831
FBtr0072735	pns	9.65784	0.0237502
FBtr0307072	uif	9.64236	0.022985
FBtr0299599	CG42266	9.63876	0.0449113
FBtr0306724	CR43105	9.62251	0.0407923
FBtr0077179	CG10672	9.62015	0.0217425
FBtr0310553	TMS1	9.54426	0.0407923
FBtr0087714	CG30060	9.51578	0.0415443
FBtr0084508	KrT95D	9.50312	0.0124517
FBtr0077814	CG15362	9.47877	0.0414976
FBtr0113202	CG17816	9.4596	0.0155959
FBtr0085376	Vha100-1	9.42766	0.0219001
FBtr0301471	LpR1	9.397	0.0267874
FBtr0299615	CG42271	9.37015	0.0251154
FBtr0072347	Letm1	9.36565	0.0278727
FBtr0074284	Nup153	9.36548	0.0285047
FBtr0100329	sona	9.36529	0.0293961
FBtr0306647	pbl	9.34176	0.0467115
FBtr0074154	CG9170	9.33154	0.00833543
FBtr0078825	rtp	9.32178	0.0278022
FBtr0334873	Cnx99A	9.32074	0.0403056
FBtr0072711	CG12084	9.31815	0.0447498
FBtr0347217	CG3337	9.30059	0.0461029
FBtr0076205	Mocs1	9.29671	0.0460794
FBtr0336627	brat	9.29276	0.0321898
FBtr0333087	Dap160	9.28435	0.0300513
FBtr0340400	cactin	9.28312	0.0278022
FBtr0339370	Rme-8	9.27972	0.0355788
FBtr0332496	Syx4	9.26874	0.0461085
FBtr0072138	kcc	9.24133	0.0467115
FBtr0113395	Efa6	9.23262	0.0475938
FBtr0078435	CG14564	9.22448	0.0409353
FBtr0335182	Piezo	9.21675	0.0329111
FBtr0330345	bru3	9.20506	0.0412691
FBtr0074659	bnb	9.2024	0.0274154
FBtr0334957	stumps	9.17568	0.0490592
FBtr0304900	stan	9.16679	0.0490073
FBtr0332323	kon	9.15475	0.0168872
FBtr0073521	Met	9.14891	0.0424285
FBtr0306150	CG9812	9.12669	0.0336023
FBtr0088306	trsn	9.10557	0.031388
FBtr0299508	CG42246	9.09831	0.043618
FBtr0111010	hrg	9.09831	0.043618
FBtr0309799	CG13510	9.07914	0.0447309
FBtr0300529	Pka-R1	9.06958	0.0444803
FBtr0344228	SCCRO4	9.06566	0.0153284
FBtr0334306	cic	9.05326	0.0173567
FBtr0089896	CREG	9.03762	0.0325168
FBtr0340050	CG1737	9.03554	0.0356049
FBtr0075913	Ptp69D	9.02078	0.0460794
FBtr0085605	CG7912	8.98265	0.0356049
FBtr0339765	Prosap	8.92885	0.0411918
FBtr0300383	Miga	8.91257	0.0490073
FBtr0339672	CG43394	8.91257	0.0490073
FBtr0336963	Ir92a	8.86491	0.0490073
FBtr0077298	l(1)G0004	8.82564	0.0273619
FBtr0089990	arm	8.79194	0.0432314
FBtr0337029	CG17574	8.79069	0.0393186
FBtr0332133	dbo	8.73915	0.0447498
FBtr0310066	tay	8.73851	0.0166118
FBtr0080896	Mhc	8.70851	0.00578721
FBtr0112977	CG15211	8.7049	0.0470728
FBtr0075264	Nc73EF	8.66468	0.0467115
FBtr0070498	CG2701	8.6477	0.0412691
FBtr0332306	CG1494	8.64269	0.0414976
FBtr0080805	BicC	8.63424	0.034319
FBtr0301505	par-1	8.60916	0.0231361
FBtr0336895	wupA	8.58001	0.0313147
FBtr0076611	CG13667	8.57095	0.0447829
FBtr0339970	RpS23	8.57021	0.0460794
FBtr0310420	CG7946	8.56499	0.043618
FBtr0086464	CG11007	8.55468	0.0473085
FBtr0302946	CG15282	8.53527	0.0180342
FBtr0345785	CG12730	8.53409	0.00350291
FBtr0301189	Kap-alpha3	8.52761	0.0311846
FBtr0086476	Obp56a	8.51895	0.0300497
FBtr0304850	shot	8.51746	0.0205301
FBtr0073334	CG11345	8.50569	0.0300011
FBtr0300272	Pop2	8.46882	0.00829363
FBtr0331999	atilla	8.45671	0.0490073
FBtr0301925	CR18217	8.44506	0.0464725
FBtr0113015	CG15387	8.42358	0.0470342
FBtr0112608	CG34376	8.38845	0.0490073
FBtr0081794	Gie	8.36812	0.0447829
FBtr0300510	mnb	8.36734	0.0490592
FBtr0081348	barr	8.35481	0.0321992
FBtr0076453	Hsp23	8.32359	0.0371266
FBtr0340208	CG3078	8.29528	0.0447498
FBtr0073976	CG12398	8.26682	0.0357287
FBtr0347212	Mical	8.25928	0.0314792
FBtr0300576	Ric	7.98859	0.0460794
FBtr0304684	rump	7.95804	0.0409353
FBtr0344365	CG45050	7.83012	0.00913788
FBtr0308820	spartin	7.79724	0.0488439
FBtr0072995	CG11486	7.74313	0.0404872
FBtr0071852	wdp	7.73567	0.0393117
FBtr0303908	Nckx30C	7.58557	0.0159784
FBtr0074293	CanA-14F	7.58355	0.0247459
FBtr0078815	mtd	7.49514	0.0183588
FBtr0303048	Actn	7.49429	0.0162499
FBtr0088046	RnrS	7.41308	0.0190749
FBtr0072563	Kah	7.28683	0.0407923
FBtr0332828	CG43897	7.24415	0.0274154
FBtr0079016	RpL37A	7.19939	0.0372071
FBtr0087350	Cdk5	7.04648	0.049805
FBtr0339722	puc	6.94327	0.0412691
FBtr0342870	tud	6.91049	0.0325579
FBtr0081122	CG10570	6.7316	0.0411918
FBtr0300635	CG42502	6.7316	0.0411918
FBtr0099990	kay	6.72364	0.0414976
FBtr0073030	CG32280	6.6766	0.0461085
FBtr0070756	Cdk7	6.66321	0.0328119
FBtr0345204	REPTOR	6.35606	0.0490073

## Sheet: depleted EC vs subset EUd
Transcript	Gene Name	log2 FC	padj
FBtr0301340	bt	-12.9787	0.000244046
FBtr0073421	sesB	-12.3466	0.000605096
FBtr0332835	CG43897	-12.3071	0.000665056
FBtr0345022	eEF1alpha1	-11.956	0.00105327
FBtr0329912	Zasp52	-11.831	0.0012375
FBtr0080899	Mhc	-11.8018	0.00129197
FBtr0336652	Strn-Mlck	-11.4674	0.00201261
FBtr0332834	CG43897	-11.1198	0.00325212
FBtr0332819	CG43897	-10.9604	0.00380904
FBtr0080898	Mhc	-10.9512	0.000934256
FBtr0303293	Nipped-A	-10.4756	0.00678883
FBtr0300533	Pka-R1	-10.4493	0.00694872
FBtr0332082	Pdp1	-10.4087	0.00732702
FBtr0333191	CG9297	-10.222	0.00980905
FBtr0332674	sls	-10.1844	0.00947809
FBtr0300557	PMCA	-10.0578	0.0109799
FBtr0304815	CG43078	-9.96641	0.0121905
FBtr0344257	Su(Tpl)	-9.94483	0.0123318
FBtr0100410	GstD1	-9.9117	0.0130995
FBtr0334903	ctrip	-9.8795	0.0130995
FBtr0332352	dpy	-9.8643	0.0358008
FBtr0332823	CG43897	-9.74211	0.0154417
FBtr0084177	how	-9.71325	0.0156853
FBtr0306591	l(2)gl	-9.69459	0.0158047
FBtr0305351	CG43143	-9.68815	0.0162887
FBtr0330106	Trf2	-9.68695	0.0159971
FBtr0332067	ImpL3	-9.59371	0.0176327
FBtr0340304	CG8184	-9.51549	0.0189157
FBtr0112860	Nc73EF	-9.51458	0.0189157
FBtr0081442	sky	-9.49271	0.0193209
FBtr0340618	up	-9.4896	0.0193643
FBtr0332348	dpy	-9.45252	0.0206454
FBtr0073179	Ubi-p63E	-9.40466	0.0246945
FBtr0089498	Gdh	-9.39588	0.0239545
FBtr0332880	alpha-Spec	-9.34114	0.0227934
FBtr0304692	Nup358	-9.29336	0.0244436
FBtr0310638	Pur-alpha	-9.29308	0.0238879
FBtr0305260	porin	-9.27845	0.0242899
FBtr0299826	CAP	-9.21935	0.0258344
FBtr0083035	GlyS	-9.18378	0.0271493
FBtr0301354	if	-9.18358	0.0274154
FBtr0083233	Mhcl	-9.17189	0.026923
FBtr0333192	CG9297	-9.16811	0.0275093
FBtr0300485	abd-A	-9.14994	0.0274154
FBtr0074180	Chc	-9.11874	0.0279859
FBtr0079852	Pka-C1	-9.1028	0.028456
FBtr0111119	Nipped-B	-9.09921	0.0296461
FBtr0301423	l(2)01289	-9.09273	0.0286968
FBtr0077096	Usp47	-9.08979	0.0286968
FBtr0100590	Adh	-9.07656	0.0101963
FBtr0339459	Ndg	-9.06087	0.0296319
FBtr0343152	Tig	-9.04825	0.0303772
FBtr0344283	ps	-9.04592	0.0299419
FBtr0079002	Col4a1	-9.02444	0.0314749
FBtr0307041	Ncoa6	-9.01793	0.0305302
FBtr0308253	kis	-8.9991	0.0318873
FBtr0081512	crc	-8.98601	0.0314792
FBtr0089496	Gdh	-8.98444	0.0344459
FBtr0073944	CG9413	-8.94649	0.0433865
FBtr0300555	PMCA	-8.94471	0.0325168
FBtr0072173	eEF5	-8.93848	0.0328119
FBtr0345197	Thd1	-8.92734	0.0340116
FBtr0301180	larp	-8.89266	0.0338035
FBtr0073608	Hsc70-3	-8.87562	0.034319
FBtr0333261	dlg1	-8.87178	0.0344372
FBtr0340314	CG4239	-8.86987	0.034319
FBtr0100379	CG3164	-8.86517	0.0343735
FBtr0300796	CG1674	-8.85907	0.0344372
FBtr0332349	dpy	-8.82803	0.0371266
FBtr0085693	aralar1	-8.8272	0.0350809
FBtr0332155	Gbs-76A	-8.82576	0.0351692
FBtr0082106	Kap-alpha3	-8.81998	0.0354078
FBtr0077132	Msr-110	-8.80406	0.0364381
FBtr0344368	CG45050	-8.80028	0.0357287
FBtr0079639	CG8475	-8.79977	0.0357287
FBtr0334943	mask	-8.79831	0.0357744
FBtr0082655	Past1	-8.77625	0.0363623
FBtr0304836	nrm	-8.77612	0.037764
FBtr0290015	cher	-8.75505	0.0375934
FBtr0299652	bun	-8.75393	0.0370564
FBtr0070244	Atf3	-8.7444	0.0371731
FBtr0330391	Atf3	-8.7444	0.0371731
FBtr0305043	mask	-8.73812	0.0372385
FBtr0100147	CaMKII	-8.72348	0.0376476
FBtr0333105	rhea	-8.72256	0.0376476
FBtr0304572	RyR	-8.69857	0.0385594
FBtr0114604	flfl	-8.69771	0.0386578
FBtr0079490	LanB1	-8.69464	0.0386578
FBtr0344361	CG45049	-8.68872	0.039964
FBtr0343595	Nipsnap	-8.67507	0.0398933
FBtr0331165	Cht10	-8.67359	0.0464725
FBtr0331970	Not3	-8.66231	0.0396307
FBtr0078748	kra	-8.65731	0.0398727
FBtr0087833	Galphaq	-8.64158	0.0460794
FBtr0302595	PAPLA1	-8.63526	0.0404361
FBtr0333474	mei-P26	-8.61835	0.0409353
FBtr0086942	eIF3b	-8.61061	0.0412691
FBtr0078750	kra	-8.59202	0.0412691
FBtr0070617	Vap33	-8.58979	0.0412691
FBtr0331218	LUBEL	-8.58852	0.0412691
FBtr0340172	tweek	-8.58462	0.0433347
FBtr0340211	mthl3	-8.57773	0.0414976
FBtr0309250	CG7766	-8.57553	0.0417478
FBtr0111118	Nipped-B	-8.57321	0.0447829
FBtr0087211	Rho1	-8.56321	0.0420624
FBtr0310539	CG11360	-8.55703	0.0422023
FBtr0345509	Scgdelta	-8.55462	0.0422536
FBtr0342811	trol	-8.52752	0.0470342
FBtr0086207	coro	-8.51565	0.0460794
FBtr0332057	kst	-8.51113	0.0447829
FBtr0073443	Dlic	-8.50974	0.0456761
FBtr0071813	Gp150	-8.4713	0.0447829
FBtr0084562	mask	-8.46984	0.0447829
FBtr0300812	sals	-8.45571	0.0460794
FBtr0075344	CG9674	-8.45532	0.0458141
FBtr0309115	hts	-8.43916	0.0460794
FBtr0082102	Scm	-8.43619	0.0459671
FBtr0089516	Atpalpha	-8.42479	0.0460794
FBtr0309319	Rm62	-8.42161	0.0460794
FBtr0337053	Hsc70-4	-8.41398	0.0465607
FBtr0343132	lola	-8.40955	0.0461085
FBtr0307326	Mitf	-8.37867	0.0470342
FBtr0310346	mbl	-8.36483	0.0473938
FBtr0334748	Srpk79D	-8.34712	0.0493094
FBtr0301313	Zasp52	-8.32911	0.0490073
FBtr0078171	l(2)gl	-8.31355	0.0493094
FBtr0086783	stau	-8.31233	0.0493094
FBtr0306231	milt	-8.30859	0.0494463
FBtr0331425	Gbs-76A	-8.07221	0.0344372
FBtr0346712	Mhc	-7.40601	0.0405704

## Sheet: EC_RNA vs mock_RNA
Transcript	Gene Name	log2 FC EC / mock	padj
FBtr0345785	CG12730	-5.72065	3.13e-07
FBtr0340208	CG3078	-6.22587	7.95e-05
FBtr0307884	CG34377	-4.79727	9.07e-05
FBtr0070756	Cdk7	-5.65626	0.000126141
FBtr0070415	CG3078	-5.76919	0.000206635
FBtr0299579	Tlk	-9.19017	0.000256255
FBtr0070401	Raf	-6.00966	0.000816641
FBtr0307065	ctp	-4.78997	0.00212124
FBtr0087650	CG6220	-5.13559	0.00234653
FBtr0112806	fw	-6.66277	0.00436103
FBtr0330345	bru3	-4.68517	0.0643527
FBtr0332378	CG32547	-3.30392	0.0834287
FBtr0333343	Hr4	-5.27648	0.10228
FBtr0084390	CG4467	-4.18988	0.106304
FBtr0305061	brp	-3.08781	0.111263
FBtr0303278	CG42749	-4.63377	0.122391
FBtr0346131	hwt	-6.90458	0.123681
FBtr0299847	Camta	-4.60104	0.124584
FBtr0332006	CG43798	-6.39799	0.141382
FBtr0334778	Su(dx)	-7.28221	0.17841
FBtr0071197	CG1440	-5.97128	0.188067
FBtr0079001	Col4a1	-4.66586	0.202665
FBtr0078815	mtd	-2.9561	0.217729
FBtr0079275	Tig	-3.64916	0.227991
FBtr0077019	CG10289	-2.03055	0.240972
FBtr0307879	Hk	-2.547	0.267254
FBtr0070822	Act5C	-4.10116	0.28609
FBtr0072519	Tudor-SN	-1.79018	0.32212
FBtr0300568	Gs1	-2.70689	0.408392
FBtr0079218	slmo	-2.74748	0.408642
FBtr0077114	S6k	-3.65329	0.455967
FBtr0076168	scyl	-2.9252	0.478515
FBtr0307167	zfh2	-3.23863	0.487283
FBtr0089416	alt	-2.42999	0.515365
FBtr0074314	mthl1	-3.79347	0.548878
FBtr0083804	Vha13	-3.43156	0.555468
FBtr0303602	CG42795	-2.18653	0.619035
FBtr0301505	par-1	-2.67839	0.703072
FBtr0077763	Axud1	-2.84217	0.732221
FBtr0301881	CG15930	-3.29859	0.739634
FBtr0301947	Rm62	-2.27895	0.766189
FBtr0331860	tey	-2.12321	0.869751
FBtr0074293	CanA-14F	-1.57269	0.885143
FBtr0307072	uif	-1.26223	0.890239
FBtr0334087	Arp3	-1.61808	0.916898
FBtr0343272	egl	-1.47597	0.959124
FBtr0073415	Imp	-1.43341	1
FBtr0079307	homer	-1.09002	1
FBtr0307537	zld	-0.932905	1
FBtr0075912	mirr	-0.930082	1
FBtr0074152	ND-20	-0.803424	1
FBtr0072806	CG7971	-0.696472	1
FBtr0310422	CG4266	-0.685701	1
FBtr0310621	Hrb87F	-0.628669	1
FBtr0331257	Sxl	-0.497519	1
FBtr0085695	aralar1	-0.269921	1
FBtr0077810	Sec24CD	-0.194183	1
FBtr0329965	Sec24CD	-0.194183	1
FBtr0333309	fs(1)h	-0.168813	1
FBtr0301370	jar	0.060034	1
FBtr0303749	dikar	0.168899	1
FBtr0304839	wcy	0.181326	1
FBtr0301347	Hr38	0.202935	1
FBtr0084410	RpS3	0.20789	1
FBtr0071042	CG14435	0.27816	1
FBtr0339688	CG8184	0.314364	1
FBtr0079946	RpL7	0.315388	1
FBtr0334549	CG1607	0.331128	1
FBtr0335499	CG5968	0.369966	1
FBtr0339480	CR30029	0.432245	1
FBtr0075264	Nc73EF	0.525599	1
FBtr0305268	krz	0.53471	1
FBtr0472695	CG46339	0.580934	1
FBtr0331221	LUBEL	0.598786	1
FBtr0085844	faf	0.610558	1
FBtr0300785	FoxK	0.636418	1
FBtr0340276	OstDelta	0.719638	1
FBtr0084563	mask	0.805456	1
FBtr0333405	tai	0.830605	1
FBtr0087596	mam	0.903991	1
FBtr0072834	CG12025	0.924641	1
FBtr0080242	CG31705	0.946266	1
FBtr0089349	lola	0.954659	1
FBtr0300967	CdGAPr	0.995758	1
